# Supplementary material for: 1′-(1,3-Diphenyl-1H-pyrazol-4-yl)-1′′-methyl-2′,3′,5′,6′,7′,7a’-octa­hydro-1′H-dispiro­[1-benzopyran-3,2′-pyrrolizine-3′,3′′-indoline]-2′′,4-dione
Source: Acta Crystallogr Sect E Struct Rep Online. 2013 Feb 2;69(Pt 3):o317. doi: 10.1107/S1600536813002043 (PMC3588421; doi:10.1107/S1600536813002043)
Supplement: Supplementary file 1 [file e-69-0o317-sup1.cif]

##############################################################################
#                                                                            #
# This CIF contains the data in a paper accepted for publication in          #
# Acta Crystallographica Section E. It conforms to the requirements of       #
# Notes for Authors for Acta Crystallographica Section E, and has been       #
# peer reviewed under the auspices of the IUCr Commission on Journals.       #
#                                                                            #
# Full details of the Crystallographic Information File format               #
# are given in the paper "The Crystallographic Information File (CIF):       #
# a New Standard Archive File for Crystallography" by S. R. Hall, F. H.      #
# Allen and I. D. Brown [Acta Cryst. (1991), A47, 655-685].                  #
#                                                                            #
# The current version of the core CIF dictionary is obtainable from          #
# ftp://ftp.iucr.org/pub/cif_core.dic.                                       #
#                                                                            #
# Software is freely available for graphical display of the structure(s)     #
# in this CIF. For information consult the CIF software page                 #
# http://www.iucr.org/resources/cif/software.                                #
#                                                                            #
# This file may be used for bona fide research purposes within the           #
# scientific community so long as proper attribution is given to the journal # 
# article from which it was obtained.                                        #
#                                                                            #
##############################################################################
data_global
_audit_creation_method     SHELXL-97
_journal_date_recd_electronic     2012-12-18
_journal_date_accepted     2013-01-21
_journal_name_full     'Acta Crystallographica, Section E'
_journal_year     2013
_journal_volume     69
_journal_issue      3
_journal_page_first     o317
_journal_page_last     o317
_journal_paper_category     QO
_journal_paper_doi     10.1107/S1600536813002043
_journal_coeditor_code     RK2391
_publ_contact_author_name     'K. Sethusankar'
_publ_contact_author_address
;
   Department of Physics
   RKM Vivekananda College (Autonomous)
   Chennai 600 004
   India
;
_publ_contact_author_email     'ksethusankar@yahoo.co.in'
_publ_contact_author_fax     '044 091 2499 3057'
_publ_contact_author_phone     '044 091 24484170'
_publ_section_title
;\
1'-(1,3-Diphenyl-1<i>H</i>-pyrazol-4-yl)-1''-methyl-2',3',5',6',7',7a'-\
octahydro-1'<i>H</i>-dispiro[1-benzopyran-3,2'-pyrrolizine-3',3''-indoline]-\
2'',4-dione
;
loop_
    _publ_author_name
    _publ_author_address
    'G. Jagadeesan'
;  Department of Physics
   Meenakshi College of Engineering
   West K.K. Nagar
   Chennai 600 078
   India
;
    'K. Sethusankar'
;  Department of Physics
   RKM Vivekananda College (Autonomous)
   Chennai 600 004
   India
;
    'D. Kathirvelan'
;  Industrial Chemistry Lab
   Central Leather Research Institute
   Adyar
   Chennai 600 020
   India
;
    'J. Haribabu'
;  Industrial Chemistry Lab
   Central Leather Research Institute
   Adyar
   Chennai 600 020
   India
;
    'B. S. R. Reddy'
;  Industrial Chemistry Lab
   Central Leather Research Institute
   Adyar
   Chennai 600 020
   India
;
data_I
_audit_creation_method     'SHELXL97'
_chemical_name_systematic
;\
1'-(1,3-Diphenyl-1<i>H</i>-pyrazol-4-yl)-1''-methyl-2',3',5',6',7',7a'-\
octahydro-1'<i>H</i>-dispiro[1-benzopyran-3,2'-pyrrolizine-3',3''-\
indoline]-2'',4-dione
;
_chemical_name_common     ?
_chemical_formula_moiety     'C38 H32 N4 O3'
_chemical_formula_sum     'C38 H32 N4 O3'
_chemical_formula_iupac     'C38 H32 N4 O3'
_chemical_formula_weight     592.68
_chemical_melting_point     ?
_symmetry_cell_setting     triclinic
_symmetry_space_group_name_H-M     'P -1'
_symmetry_space_group_name_Hall     '-P 1'
loop_
    _symmetry_equiv_pos_as_xyz
    'x, y, z'
    '-x, -y, -z'
_cell_length_a     10.8240(3)
_cell_length_b     10.8382(3)
_cell_length_c     13.9127(4)
_cell_angle_alpha     70.2900(10)
_cell_angle_beta     88.946(2)
_cell_angle_gamma     73.5780(10)
_cell_volume     1468.47(7)
_cell_formula_units_Z     2
_cell_measurement_reflns_used     9340
_cell_measurement_theta_min     2.09
_cell_measurement_theta_max     31.18
_cell_measurement_temperature     295(2)
_exptl_crystal_description     'block'
_exptl_crystal_colour     'colourless'
_exptl_crystal_size_max     0.30
_exptl_crystal_size_mid     0.25
_exptl_crystal_size_min     0.20
_exptl_crystal_density_diffrn     1.340
_exptl_crystal_density_meas     ?
_exptl_crystal_density_method     'not measured'
_exptl_crystal_F_000     624
_exptl_absorpt_coefficient_mu     0.086
_exptl_absorpt_correction_type     multi-scan
_exptl_absorpt_process_details     '(<i>SADABS</i>; Bruker, 2008)'
_exptl_absorpt_correction_T_min     0.9746
_exptl_absorpt_correction_T_max     0.9830
_exptl_special_details     ?
_diffrn_ambient_temperature     295(2)
_diffrn_radiation_type     'MoK\a'
_diffrn_radiation_wavelength     0.71073
_diffrn_radiation_source     'fine-focus sealed tube'
_diffrn_radiation_monochromator     'graphite'
_diffrn_measurement_device_type     'Bruker Kappa APEXII CCD'
_diffrn_measurement_method     '\w scans'
_diffrn_detector_area_resol_mean     ?
_diffrn_reflns_number     35301
_diffrn_reflns_av_R_equivalents     0.0324
_diffrn_reflns_av_sigmaI/netI     0.0376
_diffrn_reflns_theta_min     2.09
_diffrn_reflns_theta_max     31.18
_diffrn_reflns_theta_full     31.18
_diffrn_measured_fraction_theta_max     0.983
_diffrn_measured_fraction_theta_full     0.983
_diffrn_reflns_limit_h_min     -15
_diffrn_reflns_limit_h_max     15
_diffrn_reflns_limit_k_min     -15
_diffrn_reflns_limit_k_max     15
_diffrn_reflns_limit_l_min     -20
_diffrn_reflns_limit_l_max     19
_diffrn_standards_number     ?
_diffrn_standards_interval_count     ?
_diffrn_standards_interval_time     ?
_diffrn_standards_decay_%     ?
_refine_special_details
;
 Refinement of <i>F</i>^2^ against ALL reflections. The weighted
 <i>R</i>-factor <i>wR</i> and goodness of fit <i>S</i> are based on
 <i>F</i>^2^, conventional <i>R</i>-factors <i>R</i> are based on <i>F</i>,
 with <i>F</i> set to zero for negative <i>F</i>^2^. The threshold expression
 of <i>F</i>^2^ > \s(<i>F</i>^2^) is used only for calculating
 <i>R</i>-factors(gt) <i>etc</i>. and is not relevant to the choice of
 reflections for refinement. <i>R</i>-factors based on <i>F</i>^2^ are
 statistically about twice as large as those based on <i>F</i>, and
 <i>R</i>-factors based on ALL data will be even larger.
;
_reflns_number_total     9340
_reflns_number_gt     5865
_reflns_threshold_expression     I>2\s(I)
_refine_ls_structure_factor_coef     Fsqd
_refine_ls_matrix_type     full
_refine_ls_R_factor_all     0.0946
_refine_ls_R_factor_gt     0.0554
_refine_ls_wR_factor_gt     0.1439
_refine_ls_wR_factor_ref     0.1664
_refine_ls_goodness_of_fit_ref     1.061
_refine_ls_restrained_S_all     1.061
_refine_ls_number_reflns     9340
_refine_ls_number_parameters     406
_refine_ls_number_restraints     0
_refine_ls_hydrogen_treatment     constr
_refine_ls_weighting_scheme     calc
_refine_ls_weighting_details
         'calc w=1/[\s^2^(Fo^2^)+(0.0793P)^2^+0.1729P] where P=(Fo^2^+2Fc^2^)/3'
_atom_sites_solution_hydrogens     geom
_atom_sites_solution_primary     direct
_atom_sites_solution_secondary     difmap
_refine_ls_shift/su_max     0.000
_refine_ls_shift/su_mean     0.000
_refine_diff_density_max     0.351
_refine_diff_density_min     -0.252
_refine_ls_extinction_method     'none'
_refine_ls_extinction_coef     ?
loop_
    _atom_type_symbol
    _atom_type_description
    _atom_type_scat_dispersion_real
    _atom_type_scat_dispersion_imag
    _atom_type_scat_source
    'C' 'C' 0.0033 0.0016
                         'International Tables Vol C Tables 4.2.6.8 and 6.1.1.4'
    'H' 'H' 0.0000 0.0000
                         'International Tables Vol C Tables 4.2.6.8 and 6.1.1.4'
    'N' 'N' 0.0061 0.0033
                         'International Tables Vol C Tables 4.2.6.8 and 6.1.1.4'
    'O' 'O' 0.0106 0.0060
                         'International Tables Vol C Tables 4.2.6.8 and 6.1.1.4'
_computing_data_collection     '<i>APEX2</i> (Bruker, 2008)'
_computing_cell_refinement     '<i>SAINT</i> (Bruker, 2008)'
_computing_data_reduction     '<i>SAINT</i> (Bruker, 2008)'
_computing_structure_solution     '<i>SHELXS97</i> (Sheldrick, 2008)'
_computing_structure_refinement     '<i>SHELXL97</i> (Sheldrick, 2008)'
_computing_molecular_graphics     '<i>ORTEP-3 for Windows</i> (Farrugia, 2012)'
_computing_publication_material
              '<i>SHELXL97</i> (Sheldrick, 2008) and <i>PLATON</i> (Spek, 2009)'
loop_
    _atom_site_type_symbol
    _atom_site_label
    _atom_site_fract_x
    _atom_site_fract_y
    _atom_site_fract_z
    _atom_site_U_iso_or_equiv
    _atom_site_adp_type
    _atom_site_calc_flag
    _atom_site_refinement_flags
    _atom_site_occupancy
    _atom_site_symmetry_multiplicity
    _atom_site_disorder_assembly
    _atom_site_disorder_group
    C C1 1.20015(16) 0.45544(16) 0.12448(12) 0.0447(4) Uani d . 1 1 . .
    H H1 1.1229 0.5038 0.1421 0.054 Uiso calc R 1 1 . .
    C C2 1.3123(2) 0.4889(2) 0.13459(15) 0.0582(5) Uani d . 1 1 . .
    H H2 1.3102 0.5594 0.1589 0.070 Uiso calc R 1 1 . .
    C C3 1.4264(2) 0.4182(2) 0.10881(18) 0.0723(6) Uani d . 1 1 . .
    H H3 1.5022 0.4389 0.1174 0.087 Uiso calc R 1 1 . .
    C C4 1.42844(19) 0.3164(2) 0.07008(19) 0.0758(6) Uani d . 1 1 . .
    H H4 1.5054 0.2702 0.0507 0.091 Uiso calc R 1 1 . .
    C C5 1.31727(17) 0.28249(19) 0.05992(15) 0.0543(4) Uani d . 1 1 . .
    H H5 1.3197 0.2134 0.0338 0.065 Uiso calc R 1 1 . .
    C C6 1.20183(14) 0.35058(14) 0.08829(11) 0.0365(3) Uani d . 1 1 . .
    C C7 1.08498(13) 0.30861(14) 0.08134(11) 0.0335(3) Uani d . 1 1 . .
    C C8 0.90446(14) 0.17479(14) -0.03996(11) 0.0372(3) Uani d . 1 1 . .
    C C9 0.94126(19) 0.19600(19) -0.13752(13) 0.0521(4) Uani d . 1 1 . .
    H H9 1.0018 0.2431 -0.1609 0.063 Uiso calc R 1 1 . .
    C C10 0.8874(2) 0.1466(2) -0.20098(16) 0.0649(5) Uani d . 1 1 . .
    H H10 0.9118 0.1614 -0.2674 0.078 Uiso calc R 1 1 . .
    C C11 0.7992(2) 0.0766(2) -0.16741(17) 0.0626(5) Uani d . 1 1 . .
    H H11 0.7643 0.0429 -0.2103 0.075 Uiso calc R 1 1 . .
    C C12 0.76284(19) 0.05675(19) -0.07089(16) 0.0587(5) Uani d . 1 1 . .
    H H12 0.7018 0.0101 -0.0482 0.070 Uiso calc R 1 1 . .
    C C13 0.81477(17) 0.10454(17) -0.00578(14) 0.0489(4) Uani d . 1 1 . .
    H H13 0.7896 0.0896 0.0605 0.059 Uiso calc R 1 1 . .
    C C14 0.91574(14) 0.23330(15) 0.11587(11) 0.0380(3) Uani d . 1 1 . .
    H H14 0.8460 0.2064 0.1464 0.046 Uiso calc R 1 1 . .
    C C15 0.99309(13) 0.28870(14) 0.15423(11) 0.0338(3) Uani d . 1 1 . .
    C C16 0.98987(13) 0.30356(13) 0.25733(10) 0.0319(3) Uani d . 1 1 . .
    H H16 1.0618 0.3383 0.2658 0.038 Uiso calc R 1 1 . .
    C C17 1.01160(14) 0.16187(14) 0.34315(11) 0.0374(3) Uani d . 1 1 . .
    H H17 0.9760 0.1025 0.3194 0.045 Uiso calc R 1 1 . .
    C C18 1.15159(16) 0.08961(18) 0.38548(13) 0.0510(4) Uani d . 1 1 . .
    H H18A 1.1669 -0.0088 0.4150 0.061 Uiso calc R 1 1 . .
    H H18B 1.2098 0.1090 0.3323 0.061 Uiso calc R 1 1 . .
    C C19 1.16913(18) 0.1481(2) 0.46624(16) 0.0677(6) Uani d . 1 1 . .
    H H19A 1.2281 0.0789 0.5229 0.081 Uiso calc R 1 1 . .
    H H19B 1.2041 0.2248 0.4380 0.081 Uiso calc R 1 1 . .
    C C20 1.03935(16) 0.1942(2) 0.50153(13) 0.0508(4) Uani d . 1 1 . .
    H H20A 1.0344 0.1345 0.5705 0.061 Uiso calc R 1 1 . .
    H H20B 1.0223 0.2870 0.5015 0.061 Uiso calc R 1 1 . .
    C C21 0.82823(13) 0.30387(14) 0.38591(10) 0.0322(3) Uani d . 1 1 . .
    C C22 0.76483(14) 0.36324(14) 0.46523(11) 0.0347(3) Uani d . 1 1 . .
    C C23 0.79918(15) 0.43927(16) 0.51647(11) 0.0407(3) Uani d . 1 1 . .
    H H23 0.8702 0.4719 0.4990 0.049 Uiso calc R 1 1 . .
    C C24 0.72698(17) 0.46666(18) 0.59423(12) 0.0474(4) Uani d . 1 1 . .
    H H24 0.7498 0.5180 0.6288 0.057 Uiso calc R 1 1 . .
    C C25 0.62210(17) 0.41859(19) 0.62049(13) 0.0529(4) Uani d . 1 1 . .
    H H25 0.5754 0.4368 0.6734 0.063 Uiso calc R 1 1 . .
    C C26 0.58482(16) 0.34373(19) 0.56975(13) 0.0502(4) Uani d . 1 1 . .
    H H26 0.5133 0.3119 0.5873 0.060 Uiso calc R 1 1 . .
    C C28 0.53123(18) 0.1847(2) 0.43800(18) 0.0645(5) Uani d . 1 1 . .
    H H27A 0.4777 0.2036 0.4901 0.097 Uiso calc R 1 1 . .
    H H27B 0.5660 0.0874 0.4550 0.097 Uiso calc R 1 1 . .
    H H27C 0.4805 0.2233 0.3733 0.097 Uiso calc R 1 1 . .
    C C29 0.72848(14) 0.23509(14) 0.36510(11) 0.0368(3) Uani d . 1 1 . .
    C C30 0.86386(13) 0.39982(13) 0.28047(10) 0.0294(3) Uani d . 1 1 . .
    C C31 0.89175(14) 0.52146(14) 0.29848(10) 0.0341(3) Uani d . 1 1 . .
    C C32 0.78405(15) 0.64959(14) 0.27149(11) 0.0378(3) Uani d . 1 1 . .
    C C33 0.7986(2) 0.76442(17) 0.28913(14) 0.0514(4) Uani d . 1 1 . .
    H H32 0.8775 0.7606 0.3172 0.062 Uiso calc R 1 1 . .
    C C34 0.6973(2) 0.88303(19) 0.26547(16) 0.0662(6) Uani d . 1 1 . .
    H H33 0.7080 0.9590 0.2773 0.079 Uiso calc R 1 1 . .
    C C35 0.5800(2) 0.88894(19) 0.22412(17) 0.0663(5) Uani d . 1 1 . .
    H H34 0.5120 0.9694 0.2080 0.080 Uiso calc R 1 1 . .
    C C36 0.56248(19) 0.77743(18) 0.20650(15) 0.0551(4) Uani d . 1 1 . .
    H H35 0.4831 0.7819 0.1789 0.066 Uiso calc R 1 1 . .
    C C37 0.66482(15) 0.65802(15) 0.23050(12) 0.0396(3) Uani d . 1 1 . .
    C C38 0.75803(14) 0.45991(14) 0.19302(11) 0.0352(3) Uani d . 1 1 . .
    H H37A 0.7906 0.5106 0.1314 0.042 Uiso calc R 1 1 . .
    H H37B 0.7363 0.3856 0.1802 0.042 Uiso calc R 1 1 . .
    N N1 0.94466(12) 0.18845(12) 0.42931(9) 0.0362(3) Uani d . 1 1 . .
    C C27 0.65651(14) 0.31774(15) 0.49263(11) 0.0384(3) Uani d . 1 1 . .
    N N3 0.63590(12) 0.24491(13) 0.43134(10) 0.0424(3) Uani d . 1 1 . .
    N N4 0.95794(12) 0.22443(12) 0.02610(9) 0.0359(3) Uani d . 1 1 . .
    N N5 1.06305(12) 0.27041(12) 0.00305(9) 0.0372(3) Uani d . 1 1 . .
    O O1 0.64346(10) 0.54909(10) 0.21348(8) 0.0419(3) Uani d . 1 1 . .
    O O2 0.99610(11) 0.51308(12) 0.33489(9) 0.0505(3) Uani d . 1 1 . .
    O O3 0.73360(11) 0.17644(12) 0.30382(9) 0.0491(3) Uani d . 1 1 . .
loop_
    _atom_site_aniso_label
    _atom_site_aniso_U_11
    _atom_site_aniso_U_22
    _atom_site_aniso_U_33
    _atom_site_aniso_U_12
    _atom_site_aniso_U_13
    _atom_site_aniso_U_23
    C1 0.0454(9) 0.0474(8) 0.0443(9) -0.0211(7) 0.0063(7) -0.0136(7)
    C2 0.0624(12) 0.0633(11) 0.0570(11) -0.0352(9) 0.0015(9) -0.0170(9)
    C3 0.0483(11) 0.0859(15) 0.0876(16) -0.0369(11) -0.0011(10) -0.0214(12)
    C4 0.0356(10) 0.0840(15) 0.1056(18) -0.0183(10) 0.0170(10) -0.0299(13)
    C5 0.0407(9) 0.0576(10) 0.0662(12) -0.0152(8) 0.0131(8) -0.0233(9)
    C6 0.0354(7) 0.0395(7) 0.0319(7) -0.0149(6) 0.0040(6) -0.0059(6)
    C7 0.0336(7) 0.0340(6) 0.0315(7) -0.0102(5) 0.0043(5) -0.0094(5)
    C8 0.0376(8) 0.0343(7) 0.0388(8) -0.0065(6) -0.0005(6) -0.0147(6)
    C9 0.0602(11) 0.0633(10) 0.0443(9) -0.0247(9) 0.0102(8) -0.0278(8)
    C10 0.0746(14) 0.0794(13) 0.0519(11) -0.0200(11) 0.0041(10) -0.0388(10)
    C11 0.0603(12) 0.0649(11) 0.0723(13) -0.0111(9) -0.0119(10) -0.0410(10)
    C12 0.0560(11) 0.0580(10) 0.0727(13) -0.0235(9) -0.0015(9) -0.0300(10)
    C13 0.0513(10) 0.0517(9) 0.0503(10) -0.0212(8) 0.0037(8) -0.0209(8)
    C14 0.0378(8) 0.0451(8) 0.0369(8) -0.0175(6) 0.0097(6) -0.0175(6)
    C15 0.0335(7) 0.0363(7) 0.0324(7) -0.0112(5) 0.0047(5) -0.0121(5)
    C16 0.0298(7) 0.0378(7) 0.0308(7) -0.0131(5) 0.0043(5) -0.0125(5)
    C17 0.0396(8) 0.0373(7) 0.0332(7) -0.0105(6) 0.0049(6) -0.0102(6)
    C18 0.0431(9) 0.0510(9) 0.0440(9) 0.0003(7) 0.0036(7) -0.0093(7)
    C19 0.0425(10) 0.0907(15) 0.0651(13) -0.0051(10) -0.0079(9) -0.0323(11)
    C20 0.0420(9) 0.0666(10) 0.0425(9) -0.0129(8) -0.0028(7) -0.0194(8)
    C21 0.0319(7) 0.0362(6) 0.0319(7) -0.0157(5) 0.0054(5) -0.0115(5)
    C22 0.0335(7) 0.0408(7) 0.0304(7) -0.0140(6) 0.0072(5) -0.0109(6)
    C23 0.0402(8) 0.0508(8) 0.0359(8) -0.0182(7) 0.0062(6) -0.0172(7)
    C24 0.0468(9) 0.0586(9) 0.0398(8) -0.0131(7) 0.0049(7) -0.0229(7)
    C25 0.0457(9) 0.0708(11) 0.0418(9) -0.0125(8) 0.0141(7) -0.0235(8)
    C26 0.0375(8) 0.0648(10) 0.0470(9) -0.0184(7) 0.0146(7) -0.0156(8)
    C28 0.0468(10) 0.0686(12) 0.0983(16) -0.0378(9) 0.0225(10) -0.0377(11)
    C29 0.0372(8) 0.0363(7) 0.0389(8) -0.0172(6) 0.0054(6) -0.0102(6)
    C30 0.0294(6) 0.0337(6) 0.0285(6) -0.0139(5) 0.0031(5) -0.0110(5)
    C31 0.0369(7) 0.0426(7) 0.0304(7) -0.0215(6) 0.0078(6) -0.0140(6)
    C32 0.0470(9) 0.0370(7) 0.0350(7) -0.0196(6) 0.0121(6) -0.0140(6)
    C33 0.0688(12) 0.0483(9) 0.0525(10) -0.0307(8) 0.0178(9) -0.0259(8)
    C34 0.0953(17) 0.0428(9) 0.0710(13) -0.0274(10) 0.0283(12) -0.0281(9)
    C35 0.0771(15) 0.0425(9) 0.0727(13) -0.0060(9) 0.0175(11) -0.0218(9)
    C36 0.0497(10) 0.0483(9) 0.0594(11) -0.0049(7) 0.0085(8) -0.0166(8)
    C37 0.0438(8) 0.0382(7) 0.0377(8) -0.0134(6) 0.0097(6) -0.0134(6)
    C38 0.0348(7) 0.0377(7) 0.0344(7) -0.0112(6) 0.0011(6) -0.0135(6)
    N1 0.0357(6) 0.0400(6) 0.0302(6) -0.0121(5) 0.0037(5) -0.0081(5)
    C27 0.0336(7) 0.0423(7) 0.0378(8) -0.0137(6) 0.0059(6) -0.0102(6)
    N3 0.0360(7) 0.0476(7) 0.0512(8) -0.0237(6) 0.0116(6) -0.0176(6)
    N4 0.0362(6) 0.0417(6) 0.0339(6) -0.0146(5) 0.0054(5) -0.0159(5)
    N5 0.0361(6) 0.0444(6) 0.0343(6) -0.0156(5) 0.0079(5) -0.0150(5)
    O1 0.0319(5) 0.0426(5) 0.0525(6) -0.0097(4) 0.0006(5) -0.0188(5)
    O2 0.0417(6) 0.0613(7) 0.0626(8) -0.0254(5) 0.0011(5) -0.0304(6)
    O3 0.0546(7) 0.0542(6) 0.0554(7) -0.0307(6) 0.0112(6) -0.0284(6)
_geom_special_details
;
 All s.u.'s (except the s.u. in the dihedral angle between two l.s. planes)
 are estimated using the full covariance matrix. The cell s.u.'s are taken
 into account individually in the estimation of s.u.'s in distances, angles
 and torsion angles; correlations between s.u.'s in cell parameters are only
 used when they are defined by crystal symmetry. An approximate (isotropic)
 treatment of cell s.u.'s is used for estimating s.u.'s involving l.s. planes.
;
loop_
    _geom_bond_atom_site_label_1
    _geom_bond_atom_site_label_2
    _geom_bond_site_symmetry_2
    _geom_bond_distance
    _geom_bond_publ_flag
    C1 C2 . 1.383(2) ?
    C1 C6 . 1.385(2) ?
    C1 H1 . 0.9300 ?
    C2 C3 . 1.369(3) ?
    C2 H2 . 0.9300 ?
    C3 C4 . 1.377(3) ?
    C3 H3 . 0.9300 ?
    C4 C5 . 1.376(3) ?
    C4 H4 . 0.9300 ?
    C5 C6 . 1.385(2) ?
    C5 H5 . 0.9300 ?
    C6 C7 . 1.475(2) ?
    C7 N5 . 1.3354(18) ?
    C7 C15 . 1.4146(19) ?
    C8 C9 . 1.369(2) ?
    C8 C13 . 1.380(2) ?
    C8 N4 . 1.4137(18) ?
    C9 C10 . 1.385(2) ?
    C9 H9 . 0.9300 ?
    C10 C11 . 1.364(3) ?
    C10 H10 . 0.9300 ?
    C11 C12 . 1.356(3) ?
    C11 H11 . 0.9300 ?
    C12 C13 . 1.380(2) ?
    C12 H12 . 0.9300 ?
    C13 H13 . 0.9300 ?
    C14 N4 . 1.3465(18) ?
    C14 C15 . 1.365(2) ?
    C14 H14 . 0.9300 ?
    C15 C16 . 1.4952(19) ?
    C16 C17 . 1.5519(19) ?
    C16 C30 . 1.5678(18) ?
    C16 H16 . 0.9800 ?
    C17 N1 . 1.4587(19) ?
    C17 C18 . 1.519(2) ?
    C17 H17 . 0.9800 ?
    C18 C19 . 1.502(3) ?
    C18 H18A . 0.9700 ?
    C18 H18B . 0.9700 ?
    C19 C20 . 1.486(3) ?
    C19 H19A . 0.9700 ?
    C19 H19B . 0.9700 ?
    C20 N1 . 1.476(2) ?
    C20 H20A . 0.9700 ?
    C20 H20B . 0.9700 ?
    C21 N1 . 1.4645(18) ?
    C21 C22 . 1.518(2) ?
    C21 C29 . 1.5548(19) ?
    C21 C30 . 1.5998(18) ?
    C22 C23 . 1.380(2) ?
    C22 C27 . 1.395(2) ?
    C23 C24 . 1.387(2) ?
    C23 H23 . 0.9300 ?
    C24 C25 . 1.373(2) ?
    C24 H24 . 0.9300 ?
    C25 C26 . 1.379(3) ?
    C25 H25 . 0.9300 ?
    C26 C27 . 1.372(2) ?
    C26 H26 . 0.9300 ?
    C28 N3 . 1.446(2) ?
    C28 H27A . 0.9600 ?
    C28 H27B . 0.9600 ?
    C28 H27C . 0.9600 ?
    C29 O3 . 1.2157(18) ?
    C29 N3 . 1.3553(19) ?
    C30 C38 . 1.5204(19) ?
    C30 C31 . 1.5305(18) ?
    C31 O2 . 1.2136(17) ?
    C31 C32 . 1.476(2) ?
    C32 C37 . 1.387(2) ?
    C32 C33 . 1.397(2) ?
    C33 C34 . 1.376(3) ?
    C33 H32 . 0.9300 ?
    C34 C35 . 1.380(3) ?
    C34 H33 . 0.9300 ?
    C35 C36 . 1.374(3) ?
    C35 H34 . 0.9300 ?
    C36 C37 . 1.387(2) ?
    C36 H35 . 0.9300 ?
    C37 O1 . 1.3595(17) ?
    C38 O1 . 1.4311(17) ?
    C38 H37A . 0.9700 ?
    C38 H37B . 0.9700 ?
    C27 N3 . 1.400(2) ?
    N4 N5 . 1.3582(16) ?
loop_
    _geom_angle_atom_site_label_1
    _geom_angle_atom_site_label_2
    _geom_angle_atom_site_label_3
    _geom_angle_site_symmetry_1
    _geom_angle_site_symmetry_3
    _geom_angle
    _geom_angle_publ_flag
    C2 C1 C6 . . 120.59(17) ?
    C2 C1 H1 . . 119.7 ?
    C6 C1 H1 . . 119.7 ?
    C3 C2 C1 . . 120.08(18) ?
    C3 C2 H2 . . 120.0 ?
    C1 C2 H2 . . 120.0 ?
    C2 C3 C4 . . 119.79(18) ?
    C2 C3 H3 . . 120.1 ?
    C4 C3 H3 . . 120.1 ?
    C5 C4 C3 . . 120.40(19) ?
    C5 C4 H4 . . 119.8 ?
    C3 C4 H4 . . 119.8 ?
    C4 C5 C6 . . 120.44(18) ?
    C4 C5 H5 . . 119.8 ?
    C6 C5 H5 . . 119.8 ?
    C5 C6 C1 . . 118.64(14) ?
    C5 C6 C7 . . 119.68(14) ?
    C1 C6 C7 . . 121.67(14) ?
    N5 C7 C15 . . 111.59(12) ?
    N5 C7 C6 . . 119.80(13) ?
    C15 C7 C6 . . 128.29(13) ?
    C9 C8 C13 . . 119.92(15) ?
    C9 C8 N4 . . 120.33(14) ?
    C13 C8 N4 . . 119.74(14) ?
    C8 C9 C10 . . 119.34(18) ?
    C8 C9 H9 . . 120.3 ?
    C10 C9 H9 . . 120.3 ?
    C11 C10 C9 . . 120.95(19) ?
    C11 C10 H10 . . 119.5 ?
    C9 C10 H10 . . 119.5 ?
    C12 C11 C10 . . 119.30(17) ?
    C12 C11 H11 . . 120.4 ?
    C10 C11 H11 . . 120.4 ?
    C11 C12 C13 . . 121.15(18) ?
    C11 C12 H12 . . 119.4 ?
    C13 C12 H12 . . 119.4 ?
    C12 C13 C8 . . 119.34(17) ?
    C12 C13 H13 . . 120.3 ?
    C8 C13 H13 . . 120.3 ?
    N4 C14 C15 . . 108.14(13) ?
    N4 C14 H14 . . 125.9 ?
    C15 C14 H14 . . 125.9 ?
    C14 C15 C7 . . 104.05(12) ?
    C14 C15 C16 . . 126.24(13) ?
    C7 C15 C16 . . 129.14(13) ?
    C15 C16 C17 . . 110.44(11) ?
    C15 C16 C30 . . 117.73(11) ?
    C17 C16 C30 . . 105.55(10) ?
    C15 C16 H16 . . 107.6 ?
    C17 C16 H16 . . 107.6 ?
    C30 C16 H16 . . 107.6 ?
    N1 C17 C18 . . 104.84(12) ?
    N1 C17 C16 . . 106.34(11) ?
    C18 C17 C16 . . 114.24(13) ?
    N1 C17 H17 . . 110.4 ?
    C18 C17 H17 . . 110.4 ?
    C16 C17 H17 . . 110.4 ?
    C19 C18 C17 . . 103.82(13) ?
    C19 C18 H18A . . 111.0 ?
    C17 C18 H18A . . 111.0 ?
    C19 C18 H18B . . 111.0 ?
    C17 C18 H18B . . 111.0 ?
    H18A C18 H18B . . 109.0 ?
    C20 C19 C18 . . 106.76(15) ?
    C20 C19 H19A . . 110.4 ?
    C18 C19 H19A . . 110.4 ?
    C20 C19 H19B . . 110.4 ?
    C18 C19 H19B . . 110.4 ?
    H19A C19 H19B . . 108.6 ?
    N1 C20 C19 . . 106.76(14) ?
    N1 C20 H20A . . 110.4 ?
    C19 C20 H20A . . 110.4 ?
    N1 C20 H20B . . 110.4 ?
    C19 C20 H20B . . 110.4 ?
    H20A C20 H20B . . 108.6 ?
    N1 C21 C22 . . 112.43(11) ?
    N1 C21 C29 . . 103.59(11) ?
    C22 C21 C29 . . 101.45(11) ?
    N1 C21 C30 . . 106.50(11) ?
    C22 C21 C30 . . 121.01(11) ?
    C29 C21 C30 . . 110.50(11) ?
    C23 C22 C27 . . 118.57(13) ?
    C23 C22 C21 . . 133.02(13) ?
    C27 C22 C21 . . 108.19(12) ?
    C22 C23 C24 . . 119.54(14) ?
    C22 C23 H23 . . 120.2 ?
    C24 C23 H23 . . 120.2 ?
    C25 C24 C23 . . 120.49(16) ?
    C25 C24 H24 . . 119.8 ?
    C23 C24 H24 . . 119.8 ?
    C24 C25 C26 . . 121.14(15) ?
    C24 C25 H25 . . 119.4 ?
    C26 C25 H25 . . 119.4 ?
    C27 C26 C25 . . 117.91(15) ?
    C27 C26 H26 . . 121.0 ?
    C25 C26 H26 . . 121.0 ?
    N3 C28 H27A . . 109.5 ?
    N3 C28 H27B . . 109.5 ?
    H27A C28 H27B . . 109.5 ?
    N3 C28 H27C . . 109.5 ?
    H27A C28 H27C . . 109.5 ?
    H27B C28 H27C . . 109.5 ?
    O3 C29 N3 . . 124.73(14) ?
    O3 C29 C21 . . 126.96(13) ?
    N3 C29 C21 . . 108.23(12) ?
    C38 C30 C31 . . 106.51(11) ?
    C38 C30 C16 . . 112.90(11) ?
    C31 C30 C16 . . 110.79(11) ?
    C38 C30 C21 . . 115.00(11) ?
    C31 C30 C21 . . 108.62(10) ?
    C16 C30 C21 . . 103.01(10) ?
    O2 C31 C32 . . 121.27(13) ?
    O2 C31 C30 . . 122.10(13) ?
    C32 C31 C30 . . 116.62(12) ?
    C37 C32 C33 . . 118.30(15) ?
    C37 C32 C31 . . 120.90(13) ?
    C33 C32 C31 . . 120.78(15) ?
    C34 C33 C32 . . 120.66(19) ?
    C34 C33 H32 . . 119.7 ?
    C32 C33 H32 . . 119.7 ?
    C33 C34 C35 . . 119.85(17) ?
    C33 C34 H33 . . 120.1 ?
    C35 C34 H33 . . 120.1 ?
    C36 C35 C34 . . 120.85(18) ?
    C36 C35 H34 . . 119.6 ?
    C34 C35 H34 . . 119.6 ?
    C35 C36 C37 . . 119.11(19) ?
    C35 C36 H35 . . 120.4 ?
    C37 C36 H35 . . 120.4 ?
    O1 C37 C32 . . 121.25(13) ?
    O1 C37 C36 . . 117.52(15) ?
    C32 C37 C36 . . 121.23(15) ?
    O1 C38 C30 . . 113.00(11) ?
    O1 C38 H37A . . 109.0 ?
    C30 C38 H37A . . 109.0 ?
    O1 C38 H37B . . 109.0 ?
    C30 C38 H37B . . 109.0 ?
    H37A C38 H37B . . 107.8 ?
    C17 N1 C21 . . 106.82(11) ?
    C17 N1 C20 . . 108.47(12) ?
    C21 N1 C20 . . 120.70(12) ?
    C26 C27 C22 . . 122.34(15) ?
    C26 C27 N3 . . 127.43(14) ?
    C22 C27 N3 . . 110.23(13) ?
    C29 N3 C27 . . 111.44(12) ?
    C29 N3 C28 . . 123.50(14) ?
    C27 N3 C28 . . 125.06(14) ?
    C14 N4 N5 . . 111.74(11) ?
    C14 N4 C8 . . 126.92(12) ?
    N5 N4 C8 . . 121.34(12) ?
    C7 N5 N4 . . 104.48(11) ?
    C37 O1 C38 . . 112.91(11) ?
loop_
    _geom_torsion_atom_site_label_1
    _geom_torsion_atom_site_label_2
    _geom_torsion_atom_site_label_3
    _geom_torsion_atom_site_label_4
    _geom_torsion_site_symmetry_1
    _geom_torsion_site_symmetry_2
    _geom_torsion_site_symmetry_3
    _geom_torsion_site_symmetry_4
    _geom_torsion
    _geom_torsion_publ_flag
    C6 C1 C2 C3 . . . . 0.0(3) ?
    C1 C2 C3 C4 . . . . 1.8(3) ?
    C2 C3 C4 C5 . . . . -1.9(4) ?
    C3 C4 C5 C6 . . . . 0.2(3) ?
    C4 C5 C6 C1 . . . . 1.6(3) ?
    C4 C5 C6 C7 . . . . -177.19(17) ?
    C2 C1 C6 C5 . . . . -1.7(2) ?
    C2 C1 C6 C7 . . . . 177.10(15) ?
    C5 C6 C7 N5 . . . . -37.9(2) ?
    C1 C6 C7 N5 . . . . 143.31(14) ?
    C5 C6 C7 C15 . . . . 134.98(17) ?
    C1 C6 C7 C15 . . . . -43.8(2) ?
    C13 C8 C9 C10 . . . . 0.1(3) ?
    N4 C8 C9 C10 . . . . -179.90(16) ?
    C8 C9 C10 C11 . . . . -0.4(3) ?
    C9 C10 C11 C12 . . . . 0.8(3) ?
    C10 C11 C12 C13 . . . . -0.8(3) ?
    C11 C12 C13 C8 . . . . 0.5(3) ?
    C9 C8 C13 C12 . . . . -0.2(2) ?
    N4 C8 C13 C12 . . . . 179.84(15) ?
    N4 C14 C15 C7 . . . . -1.22(15) ?
    N4 C14 C15 C16 . . . . -173.21(13) ?
    N5 C7 C15 C14 . . . . 1.20(16) ?
    C6 C7 C15 C14 . . . . -172.17(14) ?
    N5 C7 C15 C16 . . . . 172.87(13) ?
    C6 C7 C15 C16 . . . . -0.5(2) ?
    C14 C15 C16 C17 . . . . 57.39(18) ?
    C7 C15 C16 C17 . . . . -112.57(15) ?
    C14 C15 C16 C30 . . . . -63.88(18) ?
    C7 C15 C16 C30 . . . . 126.16(15) ?
    C15 C16 C17 N1 . . . . -151.63(12) ?
    C30 C16 C17 N1 . . . . -23.37(14) ?
    C15 C16 C17 C18 . . . . 93.24(15) ?
    C30 C16 C17 C18 . . . . -138.51(13) ?
    N1 C17 C18 C19 . . . . -30.83(17) ?
    C16 C17 C18 C19 . . . . 85.18(17) ?
    C17 C18 C19 C20 . . . . 25.5(2) ?
    C18 C19 C20 N1 . . . . -10.8(2) ?
    N1 C21 C22 C23 . . . . 71.02(19) ?
    C29 C21 C22 C23 . . . . -178.92(15) ?
    C30 C21 C22 C23 . . . . -56.3(2) ?
    N1 C21 C22 C27 . . . . -103.33(14) ?
    C29 C21 C22 C27 . . . . 6.73(14) ?
    C30 C21 C22 C27 . . . . 129.33(13) ?
    C27 C22 C23 C24 . . . . 0.9(2) ?
    C21 C22 C23 C24 . . . . -172.97(15) ?
    C22 C23 C24 C25 . . . . 0.1(2) ?
    C23 C24 C25 C26 . . . . -0.8(3) ?
    C24 C25 C26 C27 . . . . 0.5(3) ?
    N1 C21 C29 O3 . . . . -65.80(18) ?
    C22 C21 C29 O3 . . . . 177.48(15) ?
    C30 C21 C29 O3 . . . . 47.92(19) ?
    N1 C21 C29 N3 . . . . 111.05(13) ?
    C22 C21 C29 N3 . . . . -5.66(14) ?
    C30 C21 C29 N3 . . . . -135.22(12) ?
    C15 C16 C30 C38 . . . . 2.92(16) ?
    C17 C16 C30 C38 . . . . -120.84(12) ?
    C15 C16 C30 C31 . . . . -116.44(13) ?
    C17 C16 C30 C31 . . . . 119.80(12) ?
    C15 C16 C30 C21 . . . . 127.57(12) ?
    C17 C16 C30 C21 . . . . 3.80(13) ?
    N1 C21 C30 C38 . . . . 140.06(11) ?
    C22 C21 C30 C38 . . . . -89.97(15) ?
    C29 C21 C30 C38 . . . . 28.19(16) ?
    N1 C21 C30 C31 . . . . -100.74(12) ?
    C22 C21 C30 C31 . . . . 29.23(16) ?
    C29 C21 C30 C31 . . . . 147.40(11) ?
    N1 C21 C30 C16 . . . . 16.80(13) ?
    C22 C21 C30 C16 . . . . 146.76(12) ?
    C29 C21 C30 C16 . . . . -95.07(12) ?
    C38 C30 C31 O2 . . . . -153.47(14) ?
    C16 C30 C31 O2 . . . . -30.33(18) ?
    C21 C30 C31 O2 . . . . 82.13(16) ?
    C38 C30 C31 C32 . . . . 27.90(16) ?
    C16 C30 C31 C32 . . . . 151.04(12) ?
    C21 C30 C31 C32 . . . . -96.50(13) ?
    O2 C31 C32 C37 . . . . -179.59(14) ?
    C30 C31 C32 C37 . . . . -0.94(19) ?
    O2 C31 C32 C33 . . . . -1.3(2) ?
    C30 C31 C32 C33 . . . . 177.34(13) ?
    C37 C32 C33 C34 . . . . -0.6(2) ?
    C31 C32 C33 C34 . . . . -178.92(16) ?
    C32 C33 C34 C35 . . . . 0.2(3) ?
    C33 C34 C35 C36 . . . . 0.3(3) ?
    C34 C35 C36 C37 . . . . -0.3(3) ?
    C33 C32 C37 O1 . . . . -178.60(13) ?
    C31 C32 C37 O1 . . . . -0.3(2) ?
    C33 C32 C37 C36 . . . . 0.6(2) ?
    C31 C32 C37 C36 . . . . 178.93(14) ?
    C35 C36 C37 O1 . . . . 179.05(16) ?
    C35 C36 C37 C32 . . . . -0.2(3) ?
    C31 C30 C38 O1 . . . . -57.50(14) ?
    C16 C30 C38 O1 . . . . -179.31(10) ?
    C21 C30 C38 O1 . . . . 62.87(15) ?
    C18 C17 N1 C21 . . . . 156.51(12) ?
    C16 C17 N1 C21 . . . . 35.16(14) ?
    C18 C17 N1 C20 . . . . 24.96(16) ?
    C16 C17 N1 C20 . . . . -96.39(14) ?
    C22 C21 N1 C17 . . . . -167.23(11) ?
    C29 C21 N1 C17 . . . . 84.06(13) ?
    C30 C21 N1 C17 . . . . -32.52(13) ?
    C22 C21 N1 C20 . . . . -42.87(17) ?
    C29 C21 N1 C20 . . . . -151.58(13) ?
    C30 C21 N1 C20 . . . . 91.84(14) ?
    C19 C20 N1 C17 . . . . -9.05(19) ?
    C19 C20 N1 C21 . . . . -132.63(16) ?
    C25 C26 C27 C22 . . . . 0.5(2) ?
    C25 C26 C27 N3 . . . . -179.74(15) ?
    C23 C22 C27 C26 . . . . -1.3(2) ?
    C21 C22 C27 C26 . . . . 174.04(14) ?
    C23 C22 C27 N3 . . . . 178.97(13) ?
    C21 C22 C27 N3 . . . . -5.73(16) ?
    O3 C29 N3 C27 . . . . 179.58(14) ?
    C21 C29 N3 C27 . . . . 2.63(16) ?
    O3 C29 N3 C28 . . . . 0.7(3) ?
    C21 C29 N3 C28 . . . . -176.27(15) ?
    C26 C27 N3 C29 . . . . -177.82(16) ?
    C22 C27 N3 C29 . . . . 1.94(18) ?
    C26 C27 N3 C28 . . . . 1.1(3) ?
    C22 C27 N3 C28 . . . . -179.19(16) ?
    C15 C14 N4 N5 . . . . 0.90(16) ?
    C15 C14 N4 C8 . . . . -179.04(13) ?
    C9 C8 N4 C14 . . . . 167.31(15) ?
    C13 C8 N4 C14 . . . . -12.7(2) ?
    C9 C8 N4 N5 . . . . -12.6(2) ?
    C13 C8 N4 N5 . . . . 167.32(13) ?
    C15 C7 N5 N4 . . . . -0.67(15) ?
    C6 C7 N5 N4 . . . . 173.33(12) ?
    C14 N4 N5 C7 . . . . -0.13(15) ?
    C8 N4 N5 C7 . . . . 179.82(12) ?
    C32 C37 O1 C38 . . . . -28.68(19) ?
    C36 C37 O1 C38 . . . . 152.08(14) ?
    C30 C38 O1 C37 . . . . 59.83(15) ?
loop_
    _geom_hbond_atom_site_label_D
    _geom_hbond_atom_site_label_H
    _geom_hbond_atom_site_label_A
    _geom_hbond_site_symmetry_A
    _geom_hbond_distance_DH
    _geom_hbond_distance_HA
    _geom_hbond_distance_DA
    _geom_hbond_angle_DHA
    C34 H33 O3 1_565 0.93 2.59 3.523(3) 178
