# Supplementary material for: 1′-(1,3-Diphenyl-1H-pyrazol-4-yl)-1′′-methyl-2′,3′,5′,6′,7′,7a’-octa­hydro-1′H-dispiro­[1-benzopyran-3,2′-pyrrolizine-3′,3′′-indoline]-2′′,4-dione
Source: Acta Crystallogr Sect E Struct Rep Online. 2013 Feb 2;69(Pt 3):o317. doi: 10.1107/S1600536813002043 (PMC3588421; doi:10.1107/S1600536813002043)
Supplement: Supplementary file 2 [file e-69-0o317-Isup2.hkl]

# 
# h,k,l, Fc-squared, Fo-squared, sigma(Fo-squared) and status flag 
# 
data_I
_shelx_title ' JAGADEESAN18 in P-1' 
_shelx_refln_list_code          4 
_shelx_F_calc_maximum      174.99 
_exptl_crystal_F_000       624.00 
_reflns_d_resolution_high  0.6863 
 
loop_ 
 _symmetry_equiv_pos_as_xyz 
 'x, y, z' 
 '-x, -y, -z' 
 
_cell_length_a    10.8240 
_cell_length_b    10.8382 
_cell_length_c    13.9127 
_cell_angle_alpha  70.290 
_cell_angle_beta   88.946 
_cell_angle_gamma  73.578 
 
_shelx_F_squared_multiplier     1.000 
 
loop_ 
 _refln_index_h 
 _refln_index_k 
 _refln_index_l 
 _refln_F_squared_calc 
 _refln_F_squared_meas 
 _refln_F_squared_sigma 
 _refln_observed_status 
   2   0   0      490.53      503.40      4.79 o 
   3   0   0      473.86      512.29      5.06 o 
   4   0   0      668.94      734.18      7.17 o 
   5   0   0     1164.04     1232.67     14.97 o 
   6   0   0        0.41       -0.82      0.82 o 
   7   0   0       52.75       54.93      3.32 o 
   8   0   0       48.77       47.06      2.32 o 
   9   0   0       95.18       94.60      3.14 o 
  10   0   0        0.21       -1.28      1.87 o 
  11   0   0       47.09       54.98      3.48 o 
  12   0   0       26.57       25.47      4.34 o 
  13   0   0        6.62        4.63      3.61 o 
  14   0   0       20.76       16.56      4.74 o 
  15   0   0        1.04        5.52      5.88 o 
 -14   1   0        4.97       -2.64      3.94 o 
 -13   1   0        0.79        1.41      3.50 o 
 -12   1   0        6.47        4.34      2.76 o 
 -11   1   0        8.49        9.94      2.39 o 
 -10   1   0       24.87       27.20      3.28 o 
  -9   1   0      685.93      645.35     11.85 o 
  -8   1   0      134.82      126.37      3.70 o 
  -7   1   0      306.32      297.50      5.65 o 
  -6   1   0       43.53       34.14      1.72 o 
  -5   1   0      498.34      580.78      7.82 o 
  -4   1   0      196.85      211.46      3.16 o 
  -3   1   0      922.52      975.83      9.44 o 
  -2   1   0       16.88       22.83      0.71 o 
  -1   1   0       12.70       13.36      0.88 o 
   0   1   0     4581.30     2613.41     86.85 o 
   1   1   0     2359.27     1874.91     51.85 o 
   2   1   0     1856.60     1830.82     16.31 o 
   3   1   0      859.60      860.96      7.67 o 
   4   1   0     1102.10     1151.23     10.24 o 
   5   1   0       26.75       30.52      1.13 o 
   6   1   0        5.23        4.48      0.87 o 
   7   1   0      165.64      136.08      3.23 o 
   8   1   0       32.18       35.47      1.93 o 
   9   1   0        4.18        4.93      1.44 o 
  10   1   0      253.19      254.55      6.74 o 
  11   1   0        0.01       -0.23      1.85 o 
  12   1   0        1.33       -0.50      2.33 o 
  13   1   0       18.85       21.78      3.54 o 
  14   1   0       22.82       31.88      7.58 o 
  15   1   0        1.13        4.97      5.28 o 
 -14   2   0        5.49        3.95      3.86 o 
 -13   2   0        5.41        7.82      4.31 o 
 -12   2   0       31.97       25.41      3.88 o 
 -11   2   0       10.21        7.62      2.93 o 
 -10   2   0       56.55       53.92      3.32 o 
  -9   2   0      238.51      206.73      5.74 o 
  -8   2   0      999.24      951.25     15.59 o 
  -7   2   0       26.56       15.37      2.23 o 
  -6   2   0        0.00       -0.57      1.04 o 
  -5   2   0       42.57       63.38      2.52 o 
  -4   2   0      452.96      437.03      6.16 o 
  -3   2   0     1066.57     1272.42     16.61 o 
  -2   2   0     7697.04     7668.13     72.02 o 
  -1   2   0     2924.29     3027.91     24.95 o 
   0   2   0     6350.60     6365.83     67.61 o 
   1   2   0      494.07      446.67      4.56 o 
   2   2   0     2962.36     3012.61     28.05 o 
   3   2   0      421.58      436.38      4.38 o 
   4   2   0      194.58      193.16      2.60 o 
   5   2   0     1252.62     1361.25     15.06 o 
   6   2   0      228.19      239.43      4.14 o 
   7   2   0       98.29      113.50      3.92 o 
   8   2   0       25.97       24.14      1.66 o 
   9   2   0        7.01        5.29      1.56 o 
  10   2   0        4.40        4.06      1.86 o 
  11   2   0        2.78        5.93      1.94 o 
  12   2   0        0.00        1.61      2.27 o 
  13   2   0       10.78       14.23      3.17 o 
  14   2   0       25.85       28.84      4.96 o 
  15   2   0        2.38       -2.88      5.31 o 
 -13   3   0        7.07        5.06      4.44 o 
 -12   3   0       68.10       73.07      4.79 o 
 -11   3   0       26.18       29.35      3.99 o 
 -10   3   0        5.23        8.03      2.37 o 
  -9   3   0      117.91      108.32      4.43 o 
  -8   3   0        0.20        2.34      1.53 o 
  -7   3   0        0.49       -1.37      1.37 o 
  -6   3   0       20.45       28.38      1.83 o 
  -5   3   0       16.28       18.16      1.31 o 
  -4   3   0       51.91       53.04      1.59 o 
  -3   3   0      144.01      111.82      2.07 o 
  -2   3   0     1006.27     1070.54     10.91 o 
  -1   3   0     1647.47     1597.69     15.83 o 
   0   3   0     4181.65     4085.19     40.19 o 
   1   3   0     1268.79     1234.47     13.38 o 
   2   3   0        3.07        2.54      0.40 o 
   3   3   0     1624.02     1646.39     15.66 o 
   4   3   0     1752.39     1850.47     18.92 o 
   5   3   0      995.42     1148.50     12.00 o 
   6   3   0       25.98       23.78      1.31 o 
   7   3   0      207.11      231.89      4.27 o 
   8   3   0      151.73      162.04      3.66 o 
   9   3   0        8.02        3.36      1.39 o 
  10   3   0       43.51       48.32      3.07 o 
  11   3   0       44.88       39.88      2.72 o 
  12   3   0        0.03       -1.18      2.41 o 
  13   3   0        2.29       -1.72      2.76 o 
  14   3   0       12.28       14.20      4.23 o 
  15   3   0       13.28        8.56      4.35 o 
 -13   4   0        6.30        7.70      3.43 o 
 -12   4   0       31.53       38.78      4.13 o 
 -11   4   0        8.15       14.60      3.65 o 
 -10   4   0       27.72       27.83      3.11 o 
  -9   4   0       21.19       19.70      2.56 o 
  -8   4   0        0.59        0.42      1.72 o 
  -7   4   0      125.09      114.79      3.59 o 
  -6   4   0       99.32      104.22      3.26 o 
  -5   4   0       35.64       44.62      1.82 o 
  -4   4   0     1057.82     1041.32     18.87 o 
  -3   4   0     1436.58     1509.45     15.16 o 
  -2   4   0     1271.31     1355.22     12.16 o 
  -1   4   0     1283.38     1308.95     19.61 o 
   0   4   0      398.44      348.63      3.57 o 
   1   4   0        6.35        9.00      0.64 o 
   2   4   0       15.33       19.80      0.63 o 
   3   4   0      680.13      719.83      8.08 o 
   4   4   0      348.71      373.96      5.12 o 
   5   4   0     1723.28     1856.37     20.03 o 
   6   4   0      425.23      467.59      5.73 o 
   7   4   0       34.20       32.69      1.61 o 
   8   4   0       36.92       38.78      2.69 o 
   9   4   0        0.41        0.44      1.50 o 
  10   4   0      117.17      115.20      4.42 o 
  11   4   0      118.88      118.75      4.90 o 
  12   4   0       80.41       80.44      4.92 o 
  13   4   0       37.89       42.99      8.12 o 
  14   4   0       15.10       16.15      4.05 o 
  15   4   0        3.08        6.25      4.07 o 
 -12   5   0       45.72       49.65      5.06 o 
 -11   5   0       27.65       28.63      3.53 o 
 -10   5   0       19.00       23.28      3.05 o 
  -9   5   0       41.54       39.75      3.22 o 
  -8   5   0        3.27        2.70      1.90 o 
  -7   5   0       58.31       45.78      2.88 o 
  -6   5   0      415.44      395.51      8.04 o 
  -5   5   0      120.17      108.37      2.87 o 
  -4   5   0       12.66       12.35      0.99 o 
  -3   5   0      116.77      142.37      2.20 o 
  -2   5   0       77.34       72.38      1.54 o 
  -1   5   0      207.03      204.48      3.70 o 
   0   5   0      311.93      367.87      4.44 o 
   1   5   0        2.77        3.26      0.42 o 
   2   5   0      172.74      170.56      2.36 o 
   3   5   0     1165.00     1257.67     13.57 o 
   4   5   0        0.17        0.74      0.72 o 
   5   5   0       58.91       52.63      1.65 o 
   6   5   0      139.22      127.90      2.86 o 
   7   5   0      101.25      104.75      2.76 o 
   8   5   0       22.51       20.25      1.74 o 
   9   5   0      117.66      113.20      4.17 o 
  10   5   0      275.00      255.06      5.86 o 
  11   5   0       11.55       11.42      3.65 o 
  12   5   0      129.86      133.46      5.38 o 
  13   5   0       25.24       26.14      3.71 o 
  14   5   0        2.02       -2.35      3.07 o 
  15   5   0        1.48        1.36      3.78 o 
 -11   6   0        9.42       10.26      3.50 o 
 -10   6   0       19.38       18.38      2.96 o 
  -9   6   0       40.39       43.96      2.98 o 
  -8   6   0        3.57        2.35      1.69 o 
  -7   6   0       13.60       15.08      1.93 o 
  -6   6   0        2.78        3.39      1.44 o 
  -5   6   0       56.96       49.12      2.33 o 
  -4   6   0       34.27       26.07      1.43 o 
  -3   6   0       32.78       38.97      1.40 o 
  -2   6   0       54.43       50.44      1.41 o 
  -1   6   0        4.82        7.88      0.80 o 
   0   6   0      119.01      122.88      2.24 o 
   1   6   0      969.89     1001.88     11.06 o 
   2   6   0       97.91       90.09      3.24 o 
   3   6   0     1204.89     1201.77     14.93 o 
   4   6   0     1608.65     1608.23     22.06 o 
   5   6   0        0.52        0.92      0.68 o 
   6   6   0        0.22        0.59      0.83 o 
   7   6   0        5.05        2.78      0.97 o 
   8   6   0        0.50        0.51      0.99 o 
   9   6   0      117.93       91.76      4.07 o 
  10   6   0       11.30        9.46      1.99 o 
  11   6   0        9.59        9.08      2.22 o 
  12   6   0        2.37       -0.69      2.27 o 
  13   6   0        4.11        9.11      3.02 o 
  14   6   0       19.26       19.93      4.04 o 
  15   6   0        1.53        3.37      4.09 o 
 -11   7   0       30.21       30.66      5.36 o 
 -10   7   0        5.69        3.58      2.60 o 
  -9   7   0        0.25        1.54      2.19 o 
  -8   7   0        0.02        0.93      1.96 o 
  -7   7   0        9.83        8.64      2.12 o 
  -6   7   0       96.06       90.16      3.36 o 
  -5   7   0       78.22       59.76      2.53 o 
  -4   7   0       24.38       25.02      1.78 o 
  -3   7   0       69.06       60.14      1.85 o 
  -2   7   0       44.25       43.03      1.33 o 
  -1   7   0       15.02       22.13      1.20 o 
   0   7   0       98.99       78.73      1.90 o 
   1   7   0        5.40        3.51      0.68 o 
   2   7   0       64.54       67.38      1.77 o 
   3   7   0        0.39       -0.46      0.74 o 
   4   7   0      217.38      222.09      3.11 o 
   5   7   0      283.60      271.20      4.33 o 
   6   7   0        2.20        2.03      0.83 o 
   7   7   0       90.12       72.46      2.00 o 
   8   7   0       73.44       69.15      3.25 o 
   9   7   0       11.54        9.28      1.88 o 
  10   7   0        0.02       -0.79      1.60 o 
  11   7   0        0.73        2.78      1.94 o 
  12   7   0        0.65        1.68      1.91 o 
  13   7   0       33.13       38.67      3.57 o 
  14   7   0        0.25        2.79      4.77 o 
  15   7   0        0.81        2.58      3.85 o 
 -10   8   0        1.84        0.50      3.00 o 
  -9   8   0        0.93        0.44      2.34 o 
  -8   8   0        9.32        5.99      2.39 o 
  -7   8   0        9.67        8.51      2.17 o 
  -6   8   0        0.47        0.96      1.71 o 
  -5   8   0       36.15       28.16      2.30 o 
  -4   8   0       31.70       25.67      2.34 o 
  -3   8   0       20.04       14.57      2.20 o 
  -2   8   0       29.18       29.83      1.35 o 
  -1   8   0      105.13      102.59      2.53 o 
   0   8   0      120.32      112.20      2.48 o 
   1   8   0       20.77       17.69      1.05 o 
   2   8   0       20.61       18.75      1.17 o 
   3   8   0        0.23        0.88      0.86 o 
   4   8   0      163.74      145.12      3.10 o 
   5   8   0      317.79      344.63      6.79 o 
   6   8   0        7.84        7.48      0.88 o 
   7   8   0       26.67       24.44      1.76 o 
   8   8   0       31.61       29.85      2.64 o 
   9   8   0        6.95       12.53      2.09 o 
  10   8   0      109.54      114.97      4.46 o 
  11   8   0       23.82       22.51      2.67 o 
  12   8   0        0.46        2.92      2.12 o 
  13   8   0        0.01        1.39      2.83 o 
  14   8   0        0.96        2.03      3.46 o 
  15   8   0        0.16       -2.49      4.76 o 
  -9   9   0        1.29       -2.52      3.77 o 
  -8   9   0       22.16       27.84      6.33 o 
  -7   9   0        3.36        5.04      2.80 o 
  -6   9   0        8.03        8.59      2.05 o 
  -5   9   0        0.28       -1.89      1.89 o 
  -4   9   0       20.03       20.23      1.90 o 
  -3   9   0        1.80        0.89      1.75 o 
  -2   9   0        6.19        5.19      2.24 o 
  -1   9   0       21.86       21.00      1.93 o 
   0   9   0       71.89       62.52      2.75 o 
   1   9   0      417.13      409.49      6.69 o 
   2   9   0      291.46      273.70      4.89 o 
   3   9   0       13.77       12.21      1.09 o 
   4   9   0       11.70       10.83      1.18 o 
   5   9   0      209.68      199.74      4.68 o 
   6   9   0       89.98      102.45      3.55 o 
   7   9   0      658.22      637.61      9.92 o 
   8   9   0       52.21       55.95      2.49 o 
   9   9   0        0.22       -0.51      1.49 o 
  10   9   0        0.36       -0.05      1.68 o 
  11   9   0       48.19       46.53      4.92 o 
  12   9   0       13.57       10.81      2.94 o 
  13   9   0       75.74       91.89      5.27 o 
  14   9   0       31.53       36.62      7.72 o 
  -8  10   0        4.90        3.21      5.00 o 
  -7  10   0        7.30       11.03      3.50 o 
  -6  10   0        0.20        2.29      2.60 o 
  -5  10   0        3.83        3.41      2.40 o 
  -4  10   0       29.72       36.10      3.26 o 
  -3  10   0        1.79        1.08      2.34 o 
  -2  10   0       76.11       73.81      3.71 o 
  -1  10   0       55.24       55.32      4.80 o 
   0  10   0        0.05        0.27      1.36 o 
   1  10   0       21.49       21.03      1.81 o 
   2  10   0      284.11      283.37      5.20 o 
   3  10   0       46.26       52.73      2.20 o 
   4  10   0       16.56       12.86      1.49 o 
   5  10   0      205.73      193.70      4.72 o 
   6  10   0      144.56      134.40      4.09 o 
   7  10   0      343.60      358.04      7.60 o 
   8  10   0        3.69        2.02      1.68 o 
   9  10   0       15.21       17.44      2.00 o 
  10  10   0        0.05       -1.34      2.36 o 
  11  10   0        5.51        2.49      1.91 o 
  12  10   0       23.06       20.73      2.99 o 
  13  10   0       13.06       13.77      3.16 o 
  14  10   0        6.59       10.86      3.80 o 
  -6  11   0        7.27       10.77      3.98 o 
  -5  11   0        5.23        6.99      2.69 o 
  -4  11   0       13.95        9.20      3.44 o 
  -3  11   0        1.90        1.77      2.16 o 
  -2  11   0       42.69       42.43      3.16 o 
  -1  11   0        3.58        5.41      1.93 o 
   0  11   0        8.01        7.99      1.86 o 
   1  11   0        0.44        0.70      1.50 o 
   2  11   0        0.02        0.32      1.71 o 
   3  11   0       28.44       26.79      3.17 o 
   4  11   0        2.62        2.84      1.25 o 
   5  11   0        2.01        2.02      1.40 o 
   6  11   0       13.33       17.58      1.92 o 
   7  11   0        0.78        0.76      1.52 o 
   8  11   0        1.99        5.72      2.19 o 
   9  11   0        4.03        7.88      2.45 o 
  10  11   0        0.01        0.82      2.42 o 
  11  11   0        6.38        7.70      3.44 o 
  12  11   0       14.06        9.06      3.74 o 
  13  11   0        0.22       -2.00      4.79 o 
  -5  12   0        8.35       11.45      3.90 o 
  -4  12   0        3.38        1.64      2.58 o 
  -3  12   0        3.72        0.37      2.26 o 
  -2  12   0        1.03        1.01      2.08 o 
  -1  12   0        9.78       12.37      3.02 o 
   0  12   0        0.17       -0.68      2.06 o 
   1  12   0       24.18       26.36      4.58 o 
   2  12   0        3.95        5.75      3.44 o 
   3  12   0        2.47        2.55      1.32 o 
   4  12   0       44.29       49.06      2.96 o 
   5  12   0        4.60        4.44      1.48 o 
   6  12   0        5.69        4.04      1.61 o 
   7  12   0        1.98        2.84      1.61 o 
   8  12   0        1.06        4.43      2.47 o 
   9  12   0       11.46       11.56      3.43 o 
  10  12   0        0.39        0.04      2.65 o 
  11  12   0       15.52       12.42      3.74 o 
  12  12   0        0.03       -1.90      3.29 o 
  -3  13   0        1.81        1.30      2.53 o 
  -2  13   0        0.89        1.47      2.32 o 
  -1  13   0        0.82        0.77      2.15 o 
   0  13   0        5.79        5.20      2.03 o 
   1  13   0       20.37       22.47      2.86 o 
   2  13   0        5.49        8.96      1.70 o 
   3  13   0        0.00        0.42      3.45 o 
   4  13   0        1.08       -0.02      2.97 o 
   5  13   0        3.11        2.01      1.56 o 
   6  13   0        0.19        2.82      1.55 o 
   7  13   0        1.03       -1.13      2.18 o 
   8  13   0       15.68       14.18      3.26 o 
   9  13   0        2.25        3.41      6.19 o 
  10  13   0       23.49       27.55      5.50 o 
  11  13   0       20.01       22.17      5.61 o 
   0  14   0        4.67        6.87      2.27 o 
   1  14   0       10.70        8.63      1.89 o 
   2  14   0        1.10        0.61      1.60 o 
   3  14   0        2.58       -0.21      1.56 o 
   4  14   0       27.64       27.18      2.25 o 
   5  14   0       20.27       17.85      4.01 o 
   6  14   0        2.01        0.69      2.08 o 
   7  14   0        0.97       -2.51      3.15 o 
   8  14   0        2.12        2.23      2.55 o 
   9  14   0        1.57       -0.01      2.93 o 
  -8 -14   1       12.62       13.29      3.33 o 
  -7 -14   1        5.40        3.57      2.60 o 
  -6 -14   1        0.74       -2.70      7.11 o 
  -5 -14   1        0.00       -2.17      3.08 o 
  -4 -14   1       16.97       17.72      2.22 o 
  -3 -14   1       46.40       50.96      2.97 o 
  -2 -14   1        1.04       -2.19      2.19 o 
  -1 -14   1        9.16       12.66      2.75 o 
 -10 -13   1        4.28        3.59      3.24 o 
  -9 -13   1       38.78       39.49      9.02 o 
  -8 -13   1        4.70        2.25      2.67 o 
  -7 -13   1        0.17       -1.04      2.24 o 
  -6 -13   1       19.48       27.77      7.62 o 
  -5 -13   1        7.06        8.52      4.51 o 
  -4 -13   1        3.13        2.32      1.73 o 
  -3 -13   1        1.19        3.64      2.32 o 
  -2 -13   1       14.32       16.16      2.15 o 
  -1 -13   1        0.04       -0.82      1.76 o 
   0 -13   1        0.15       -2.64      2.64 o 
   1 -13   1        0.61        2.16      2.40 o 
   2 -13   1        0.41        1.47      3.04 o 
 -12 -12   1        6.01        7.25      5.25 o 
 -11 -12   1        4.51        4.58      3.37 o 
 -10 -12   1        6.86        7.80      3.21 o 
  -9 -12   1        1.31        0.49      2.59 o 
  -8 -12   1        2.07        1.98      4.65 o 
  -7 -12   1        0.12        1.09      3.33 o 
  -6 -12   1       53.55       54.87      3.70 o 
  -5 -12   1       46.04       54.21      5.41 o 
  -4 -12   1        1.82        0.38      2.36 o 
  -3 -12   1       14.26       14.31      2.02 o 
  -2 -12   1        9.22       13.42      5.18 o 
  -1 -12   1        0.20       -0.45      1.53 o 
   0 -12   1       34.45       38.54      3.17 o 
   1 -12   1        0.08        3.25      2.23 o 
   2 -12   1        1.00        0.09      2.26 o 
   3 -12   1       19.99       19.38      3.84 o 
   4 -12   1        1.87        0.35      2.57 o 
 -13 -11   1        9.35       10.83      5.94 o 
 -12 -11   1       34.79       39.28      5.09 o 
 -11 -11   1       25.43       34.25      7.66 o 
 -10 -11   1        2.39        1.02      3.05 o 
  -9 -11   1        0.29        2.05      2.55 o 
  -8 -11   1        7.99        6.30      2.32 o 
  -7 -11   1        1.83        3.95      1.66 o 
  -6 -11   1      173.75      165.48      9.39 o 
  -5 -11   1        7.15        6.68      1.71 o 
  -4 -11   1       66.69       69.31      2.96 o 
  -3 -11   1        0.11       -0.67      1.21 o 
  -2 -11   1       10.74        9.25      2.77 o 
  -1 -11   1        4.76        6.10      2.11 o 
   0 -11   1        4.88        6.70      1.91 o 
   1 -11   1        0.17        1.78      1.91 o 
   2 -11   1       26.66       32.49      3.29 o 
   3 -11   1        0.03       -2.52      2.52 o 
   4 -11   1        0.46        0.71      4.48 o 
   5 -11   1        4.32        7.67      3.00 o 
   6 -11   1       13.25       19.00      4.49 o 
 -14 -10   1        2.59        5.54      3.64 o 
 -13 -10   1       19.52       18.98      3.34 o 
 -12 -10   1       26.13       29.09      3.38 o 
 -11 -10   1        0.11       -1.91      1.91 o 
 -10 -10   1        0.09        0.81      2.03 o 
  -9 -10   1        0.71        0.25      1.52 o 
  -8 -10   1       19.16       21.82      1.99 o 
  -7 -10   1       10.65        7.13      1.84 o 
  -6 -10   1        0.04       -1.42      1.42 o 
  -5 -10   1        6.95        6.49      1.61 o 
  -4 -10   1       20.29       22.64      2.63 o 
  -3 -10   1       19.05       17.80      1.86 o 
  -2 -10   1        0.70        1.05      1.18 o 
  -1 -10   1        9.40        7.67      2.12 o 
   0 -10   1       13.09        9.69      1.76 o 
   1 -10   1        0.47        0.21      1.64 o 
   2 -10   1       10.19       12.24      3.66 o 
   3 -10   1       13.15       20.56      2.71 o 
   4 -10   1       31.14       33.57      3.37 o 
   5 -10   1       12.94       10.62      2.85 o 
   6 -10   1       18.06       21.10      3.44 o 
   7 -10   1        0.26        3.91      3.17 o 
 -14  -9   1       20.54       20.14      4.61 o 
 -13  -9   1        5.47        4.67      2.79 o 
 -12  -9   1       16.95       24.06      3.02 o 
 -11  -9   1        0.12        1.36      1.95 o 
 -10  -9   1       44.12       42.63      3.01 o 
  -9  -9   1       37.41       38.72      2.72 o 
  -8  -9   1        0.60        1.46      1.43 o 
  -7  -9   1       43.28       51.26      2.46 o 
  -6  -9   1       93.04       80.86      2.58 o 
  -5  -9   1       15.43       16.74      1.78 o 
  -4  -9   1        0.03       -0.62      1.17 o 
  -3  -9   1       15.71       14.20      1.44 o 
  -2  -9   1       88.89       92.06      2.92 o 
  -1  -9   1      150.14      151.11      4.23 o 
   0  -9   1      104.51       97.13      4.85 o 
   1  -9   1       31.94       38.04      2.37 o 
   2  -9   1       39.76       36.88      2.85 o 
   3  -9   1       33.99       33.10      2.03 o 
   4  -9   1       12.95       14.99      1.91 o 
   5  -9   1       22.47       19.08      3.02 o 
   6  -9   1        0.00       -1.97      2.16 o 
   7  -9   1        8.06        9.01      2.98 o 
   8  -9   1        5.30       11.28      3.28 o 
 -15  -8   1       56.18       47.77      7.98 o 
 -14  -8   1        0.58       -1.65      5.50 o 
 -13  -8   1        0.13        4.12      2.43 o 
 -12  -8   1        5.95        8.45      2.41 o 
 -11  -8   1        0.00        1.25      1.90 o 
 -10  -8   1        0.34       -0.98      1.66 o 
  -9  -8   1       75.73       81.85      3.70 o 
  -8  -8   1       38.41       36.46      2.21 o 
  -7  -8   1       23.97       28.64      1.89 o 
  -6  -8   1      148.87      141.73      3.46 o 
  -5  -8   1        0.00        0.76      0.84 o 
  -4  -8   1        0.14       -0.95      0.95 o 
  -3  -8   1       20.53       20.02      1.71 o 
  -2  -8   1        2.09        2.84      0.81 o 
  -1  -8   1        4.05        3.76      0.96 o 
   0  -8   1      251.76      239.25      4.16 o 
   1  -8   1       32.88       28.34      2.14 o 
   2  -8   1      215.37      200.40      4.34 o 
   3  -8   1      141.57      163.89      4.29 o 
   4  -8   1        2.85        3.13      1.58 o 
   5  -8   1       36.27       30.06      2.45 o 
   6  -8   1       64.00       56.40      3.77 o 
   7  -8   1        9.04        8.89      2.34 o 
   8  -8   1        6.32       10.20      3.56 o 
   9  -8   1        0.83        2.36      2.50 o 
 -15  -7   1        0.16        1.30      3.80 o 
 -14  -7   1       13.24       16.93      4.32 o 
 -13  -7   1        2.57        8.00      3.99 o 
 -12  -7   1       39.04       40.40      3.39 o 
 -11  -7   1        1.03        2.55      1.90 o 
 -10  -7   1       63.57       57.27      3.33 o 
  -9  -7   1       26.42       19.23      2.22 o 
  -8  -7   1       60.72       53.73      2.52 o 
  -7  -7   1       53.61       36.94      2.49 o 
  -6  -7   1       99.44       98.29      2.39 o 
  -5  -7   1       90.37       95.24      2.15 o 
  -4  -7   1      623.58      622.89      8.13 o 
  -3  -7   1      140.14      156.73      2.41 o 
  -2  -7   1       11.18       11.71      0.99 o 
  -1  -7   1       64.85       61.36      2.44 o 
   0  -7   1       35.60       30.85      1.55 o 
   1  -7   1        5.83        8.15      0.79 o 
   2  -7   1       47.58       45.86      1.64 o 
   3  -7   1        0.13        1.00      1.08 o 
   4  -7   1       25.14       20.07      1.76 o 
   5  -7   1        5.33        3.56      1.49 o 
   6  -7   1        9.46        6.11      1.91 o 
   7  -7   1       89.78       99.25      4.32 o 
   8  -7   1        2.68        0.64      2.11 o 
   9  -7   1        0.10       -0.28      2.25 o 
  10  -7   1        0.34        3.92      2.69 o 
 -15  -6   1        0.41       -3.41      3.41 o 
 -14  -6   1        4.07        7.09      6.25 o 
 -13  -6   1       57.85       56.17      4.69 o 
 -12  -6   1       75.95       78.47      4.30 o 
 -11  -6   1       13.45        8.04      2.18 o 
 -10  -6   1        0.66        1.51      1.69 o 
  -9  -6   1      209.45      196.33      5.59 o 
  -8  -6   1      128.25      117.37      5.19 o 
  -7  -6   1       24.90       30.72      1.54 o 
  -6  -6   1        1.75        0.00      0.74 o 
  -5  -6   1      464.97      467.85      6.08 o 
  -4  -6   1      160.55      152.98      2.61 o 
  -3  -6   1      462.57      499.44      6.53 o 
  -2  -6   1       77.10       73.24      1.35 o 
  -1  -6   1       28.74       24.73      0.81 o 
   0  -6   1      209.17      226.61      2.98 o 
   1  -6   1      433.81      400.52      5.84 o 
   2  -6   1      189.87      180.57      2.86 o 
   3  -6   1      194.43      183.94      3.05 o 
   4  -6   1      803.84      794.86     10.50 o 
   5  -6   1      233.00      203.12      4.66 o 
   6  -6   1       15.45       12.74      1.73 o 
   7  -6   1        5.62        6.92      1.72 o 
   8  -6   1       21.53       21.25      2.29 o 
   9  -6   1        2.34        3.89      2.26 o 
  10  -6   1        2.75        3.80      2.55 o 
  11  -6   1        2.90        3.56      3.29 o 
 -15  -5   1        2.73       -1.45      3.68 o 
 -14  -5   1       11.61       12.04      5.93 o 
 -13  -5   1       56.33       51.36      4.62 o 
 -12  -5   1       29.23       29.38      3.61 o 
 -11  -5   1       23.68       22.66      2.65 o 
 -10  -5   1      104.10       92.97      4.10 o 
  -9  -5   1       17.54       13.61      1.80 o 
  -8  -5   1        1.84        0.48      1.08 o 
  -7  -5   1       22.05       18.70      1.24 o 
  -6  -5   1       69.22       76.78      3.33 o 
  -5  -5   1        1.91        0.98      0.68 o 
  -4  -5   1      467.73      503.47      5.58 o 
  -3  -5   1       23.37       30.01      0.98 o 
  -2  -5   1       25.55       34.17      0.99 o 
  -1  -5   1      235.61      278.57      3.37 o 
   0  -5   1      384.19      373.39      4.66 o 
   1  -5   1      117.27      106.15      2.48 o 
   2  -5   1        2.98        1.30      0.98 o 
   3  -5   1       35.55       42.53      1.29 o 
   4  -5   1       44.20       43.65      1.53 o 
   5  -5   1      207.72      214.60      4.29 o 
   6  -5   1       53.31       54.41      2.55 o 
   7  -5   1       20.59       16.01      1.90 o 
   8  -5   1        3.98        8.24      1.86 o 
   9  -5   1        0.35       -0.11      1.73 o 
  10  -5   1       37.58       44.67      3.21 o 
  11  -5   1        4.81        3.08      2.74 o 
  12  -5   1        6.75       12.25      3.82 o 
 -15  -4   1       21.09       27.79      5.35 o 
 -14  -4   1       17.25       21.63      4.47 o 
 -13  -4   1        0.15        3.68      3.78 o 
 -12  -4   1       20.06       22.89      6.10 o 
 -11  -4   1        5.01        5.94      1.88 o 
 -10  -4   1        4.65        2.39      1.62 o 
  -9  -4   1       37.55       31.57      2.22 o 
  -8  -4   1        5.62        7.73      1.15 o 
  -7  -4   1        0.26        0.84      0.83 o 
  -6  -4   1       10.29       24.35      1.15 o 
  -5  -4   1       18.57       27.96      1.07 o 
  -4  -4   1     1076.08     1159.00     13.29 o 
  -3  -4   1      868.33      976.30      9.10 o 
  -2  -4   1      134.37      141.70      1.96 o 
  -1  -4   1      594.72      575.19      5.92 o 
   0  -4   1      358.87      396.62      4.03 o 
   1  -4   1      460.72      410.26      4.67 o 
   2  -4   1     2535.97     2724.87     25.27 o 
   3  -4   1     2292.22     2149.10     37.22 o 
   4  -4   1        2.26        0.43      0.73 o 
   5  -4   1        4.28        0.79      0.90 o 
   6  -4   1       93.66       98.17      3.24 o 
   7  -4   1        0.14        0.79      1.37 o 
   8  -4   1        9.59       11.14      2.16 o 
   9  -4   1        2.36       -0.69      2.37 o 
  10  -4   1        1.15        0.27      2.16 o 
  11  -4   1        2.41        5.18      3.07 o 
  12  -4   1       54.40       63.11      4.56 o 
  13  -4   1       58.17       66.73      5.36 o 
 -15  -3   1        2.58       -0.76      9.45 o 
 -14  -3   1        0.25        1.85      3.44 o 
 -13  -3   1        0.22        4.01      3.20 o 
 -12  -3   1       20.29       22.79      2.96 o 
 -11  -3   1      217.94      203.69      5.55 o 
 -10  -3   1      213.11      206.13      5.28 o 
  -9  -3   1        0.44       -1.39      1.39 o 
  -8  -3   1       98.77       80.84      2.48 o 
  -7  -3   1        6.92       10.89      1.13 o 
  -6  -3   1      175.95      206.71      3.75 o 
  -5  -3   1      150.10      137.37      2.28 o 
  -4  -3   1      958.14      999.60     10.03 o 
  -3  -3   1     1603.90     1699.96     15.32 o 
  -2  -3   1       10.42        8.49      0.44 o 
  -1  -3   1     2171.41     2262.83     20.19 o 
   0  -3   1      210.83      224.35      2.29 o 
   1  -3   1        4.71        8.26      0.51 o 
   2  -3   1      744.37      796.57      9.17 o 
   3  -3   1      484.09      533.08      7.15 o 
   4  -3   1      312.88      309.93      4.40 o 
   5  -3   1        0.14        0.00      0.89 o 
   6  -3   1       58.80       57.83      2.65 o 
   7  -3   1      193.36      182.99      4.88 o 
   8  -3   1        8.79        5.02      1.59 o 
   9  -3   1        4.08        4.78      2.08 o 
  10  -3   1        8.93        4.37      3.31 o 
  11  -3   1        7.51        9.89      3.22 o 
  12  -3   1        3.42        1.98      2.68 o 
  13  -3   1        3.52        3.46      3.20 o 
 -15  -2   1        2.09        0.36      4.85 o 
 -14  -2   1        3.79        2.54      3.45 o 
 -13  -2   1        7.44        4.11      2.62 o 
 -12  -2   1        9.94       10.08      2.84 o 
 -11  -2   1        1.73        0.75      2.25 o 
 -10  -2   1      155.07      156.41      5.18 o 
  -9  -2   1      397.44      379.78      6.63 o 
  -8  -2   1      364.79      357.70      5.56 o 
  -7  -2   1        6.23        3.35      0.96 o 
  -6  -2   1     1769.74     2080.69     23.38 o 
  -5  -2   1      421.49      476.46      5.48 o 
  -4  -2   1      924.39      950.82     10.27 o 
  -3  -2   1        6.72        2.64      0.42 o 
  -2  -2   1      442.13      470.78      4.97 o 
  -1  -2   1     4934.59     5044.60     38.38 o 
   0  -2   1      599.81      678.17      5.46 o 
   1  -2   1    30622.79    29280.50    232.64 o 
   2  -2   1     3627.01     3732.71     32.41 o 
   3  -2   1      466.09      568.77      6.67 o 
   4  -2   1     1019.92     1073.43     15.66 o 
   5  -2   1       21.10       26.81      1.50 o 
   6  -2   1        0.01        1.19      1.17 o 
   7  -2   1      386.26      317.31      6.77 o 
   8  -2   1       18.97       19.12      2.30 o 
   9  -2   1        7.15        8.08      1.99 o 
  10  -2   1       59.40       54.02      3.34 o 
  11  -2   1        4.89        4.83      3.27 o 
  12  -2   1       27.04       27.00      4.41 o 
  13  -2   1       13.03        9.12      3.25 o 
  14  -2   1        3.03       -2.31      3.78 o 
 -15  -1   1        2.85       10.31      5.85 o 
 -14  -1   1       31.93       18.77      6.52 o 
 -13  -1   1       53.31       54.58      4.59 o 
 -12  -1   1       39.37       33.65      3.61 o 
 -11  -1   1      198.48      195.79      6.17 o 
 -10  -1   1      120.90      112.12      4.47 o 
  -9  -1   1      202.90      183.51      4.30 o 
  -8  -1   1      251.42      239.68      4.71 o 
  -7  -1   1       71.64       72.48      2.47 o 
  -6  -1   1      169.53      173.89      3.24 o 
  -5  -1   1      158.27      157.39      2.63 o 
  -4  -1   1     1344.76     1435.59     13.26 o 
  -3  -1   1       35.76       39.46      0.89 o 
  -2  -1   1    13372.94    12888.17    112.63 o 
  -1  -1   1      562.15      497.93      4.04 o 
   0  -1   1     1272.30     1337.28     10.68 o 
   1  -1   1     6089.26     6114.13     47.93 o 
   2  -1   1    13139.93    12638.21    124.63 o 
   3  -1   1      251.12      279.54      3.23 o 
   4  -1   1      413.78      415.74      5.93 o 
   5  -1   1      605.61      639.10      9.35 o 
   6  -1   1       90.73       79.87      2.44 o 
   7  -1   1       79.81       80.41      2.74 o 
   8  -1   1      264.46      231.11      5.10 o 
   9  -1   1      289.29      276.61      5.98 o 
  10  -1   1        9.52        8.64      1.98 o 
  11  -1   1        3.75        4.16      2.10 o 
  12  -1   1        4.35        5.91      2.83 o 
  13  -1   1        4.70       11.07      3.48 o 
  14  -1   1       13.52       12.21      4.64 o 
 -15   0   1        2.01        8.58      6.52 o 
 -14   0   1        0.05       -3.31      3.52 o 
 -13   0   1        0.20       -1.69      3.09 o 
 -12   0   1        3.20       -0.84      2.36 o 
 -11   0   1        0.01       -0.63      2.28 o 
 -10   0   1       51.31       51.48      2.88 o 
  -9   0   1       26.12       26.34      2.00 o 
  -8   0   1      322.34      308.68      5.32 o 
  -7   0   1       86.82      107.98      2.72 o 
  -6   0   1      373.09      407.29      5.79 o 
  -5   0   1      520.15      556.02      6.62 o 
  -4   0   1      382.03      378.40      3.93 o 
  -3   0   1       46.09       47.43      0.99 o 
  -2   0   1     1257.89     1305.51     10.67 o 
  -1   0   1      507.74      453.43     12.59 o 
   1   0   1     4860.97     4707.42     44.59 o 
   2   0   1       45.36       45.84      1.05 o 
   3   0   1      129.68      131.00      1.94 o 
   4   0   1       45.99       48.54      1.18 o 
   5   0   1      193.50      220.59      3.71 o 
   6   0   1      453.64      462.91      7.42 o 
   7   0   1      193.23      201.88      4.43 o 
   8   0   1      473.03      444.46      7.82 o 
   9   0   1      536.40      518.70      9.09 o 
  10   0   1       88.78       95.12      3.44 o 
  11   0   1       25.63       27.45      2.90 o 
  12   0   1       30.11       32.95      5.17 o 
  13   0   1        1.02       -0.65      3.15 o 
  14   0   1        0.66       -3.46      3.46 o 
 -14   1   1       10.05        5.54      5.84 o 
 -13   1   1       29.66       28.68      6.44 o 
 -12   1   1       19.81       19.87      6.84 o 
 -11   1   1      100.04      108.71      5.46 o 
 -10   1   1       32.99       32.17      2.58 o 
  -9   1   1      224.40      215.22      5.35 o 
  -8   1   1      266.71      260.23      4.69 o 
  -7   1   1      441.61      440.27      6.79 o 
  -6   1   1       55.97       61.22      2.00 o 
  -5   1   1       94.37      100.39      2.18 o 
  -4   1   1      560.27      610.96      6.95 o 
  -3   1   1       47.73       44.11      0.98 o 
  -2   1   1     2576.87     2690.42     23.24 o 
  -1   1   1      698.46      748.88      6.87 o 
   0   1   1      192.58      123.77      4.64 o 
   1   1   1    10003.87     8174.49    171.24 o 
   2   1   1      174.41      198.03      2.48 o 
   3   1   1      463.08      475.87      4.91 o 
   4   1   1      287.81      298.97      3.51 o 
   5   1   1      625.40      662.88      7.97 o 
   6   1   1      357.77      406.85      6.05 o 
   7   1   1      109.22      134.67      3.48 o 
   8   1   1      286.78      290.17      5.29 o 
   9   1   1        2.45       -0.35      1.26 o 
  10   1   1        4.36        2.93      1.58 o 
  11   1   1        9.23        7.36      1.91 o 
  12   1   1       15.81       15.97      3.12 o 
  13   1   1        1.98       -2.31      2.31 o 
  14   1   1        0.74        2.09      5.40 o 
  15   1   1        7.86       19.08      6.95 o 
 -14   2   1        2.76        0.66      4.02 o 
 -13   2   1       15.74       14.49      4.78 o 
 -12   2   1        2.35        0.13      3.34 o 
 -11   2   1        0.31       -1.94      2.50 o 
 -10   2   1       48.18       45.68      2.90 o 
  -9   2   1       39.57       44.19      3.24 o 
  -8   2   1       30.93       26.87      2.47 o 
  -7   2   1       26.89       34.86      1.97 o 
  -6   2   1      106.70      120.90      3.33 o 
  -5   2   1      626.53      783.42      9.33 o 
  -4   2   1      112.82      116.51      2.69 o 
  -3   2   1     3799.56     3717.99     33.95 o 
  -2   2   1     3673.48     3868.54     38.95 o 
  -1   2   1     7109.23     7158.24     55.29 o 
   0   2   1      602.78      559.12      9.58 o 
   1   2   1      536.51      533.56      7.02 o 
   2   2   1        3.72        3.48      0.34 o 
   3   2   1        2.38        3.10      0.40 o 
   4   2   1       16.39       23.93      0.82 o 
   5   2   1        0.40       -0.68      0.68 o 
   6   2   1      434.59      455.48      6.07 o 
   7   2   1        0.06        0.20      0.85 o 
   8   2   1       98.30       92.24      2.60 o 
   9   2   1       10.01        5.51      1.41 o 
  10   2   1       30.20       29.54      2.58 o 
  11   2   1       48.00       53.56      3.38 o 
  12   2   1        0.01       -1.16      2.17 o 
  13   2   1        0.21       -1.19      2.39 o 
  14   2   1        0.00        0.51      3.63 o 
  15   2   1        0.88       -0.82      5.49 o 
 -13   3   1        2.93       -2.48      3.29 o 
 -12   3   1        2.05       -0.11      2.71 o 
 -11   3   1      106.67      117.90      6.05 o 
 -10   3   1       36.21       42.34      3.25 o 
  -9   3   1       25.88       19.37      2.81 o 
  -8   3   1        3.40        2.78      1.64 o 
  -7   3   1       84.78       67.66      3.01 o 
  -6   3   1       47.10       44.87      2.02 o 
  -5   3   1      429.22      479.52      6.67 o 
  -4   3   1      166.21      163.63      2.60 o 
  -3   3   1     2729.26     2989.12     33.20 o 
  -2   3   1        2.51        3.40      0.59 o 
  -1   3   1        3.75        3.93      0.62 o 
   0   3   1     5129.86     5253.32    157.31 o 
   1   3   1      634.77      644.69     19.29 o 
   2   3   1     1640.23     1795.32     19.90 o 
   3   3   1     1141.12     1266.76     11.88 o 
   4   3   1     1465.55     1734.45     17.24 o 
   5   3   1      949.11     1038.56     11.72 o 
   6   3   1        7.39       10.58      1.02 o 
   7   3   1      285.52      312.39      5.19 o 
   8   3   1       26.86       26.38      2.06 o 
   9   3   1        2.05        1.37      1.29 o 
  10   3   1       11.97        5.90      1.92 o 
  11   3   1      118.29      125.94      4.95 o 
  12   3   1       20.21       22.65      2.99 o 
  13   3   1       12.81       15.61      3.78 o 
  14   3   1       24.69       21.71      4.58 o 
  15   3   1        7.20        4.28      4.01 o 
 -13   4   1       21.07       17.90      5.97 o 
 -12   4   1        3.45        2.81      2.98 o 
 -11   4   1      196.54      215.65      7.30 o 
 -10   4   1        0.05       -1.43      2.00 o 
  -9   4   1       47.98       46.06      4.64 o 
  -8   4   1       26.87       29.72      2.66 o 
  -7   4   1        3.74        2.09      1.38 o 
  -6   4   1      202.97      215.86      4.70 o 
  -5   4   1       39.94       54.19      1.82 o 
  -4   4   1     1502.26     1602.14     18.75 o 
  -3   4   1       35.55       24.46      1.05 o 
  -2   4   1      441.69      460.77      5.87 o 
  -1   4   1      104.30      119.88      1.97 o 
   0   4   1      295.11      358.04      7.98 o 
   1   4   1       16.49        5.13      1.82 o 
   2   4   1      224.67      254.27      3.60 o 
   3   4   1      279.57      295.49      3.96 o 
   4   4   1       67.70       66.44      1.42 o 
   5   4   1      114.18      135.65      2.39 o 
   6   4   1      112.06       97.18      2.18 o 
   7   4   1      155.08      171.97      3.65 o 
   8   4   1      161.58      142.69      3.71 o 
   9   4   1       11.58        7.50      2.23 o 
  10   4   1      301.10      264.59      6.81 o 
  11   4   1      109.35      104.51      4.53 o 
  12   4   1       76.83       76.77      6.24 o 
  13   4   1        0.00        4.50      4.29 o 
  14   4   1       12.32       16.05      4.34 o 
  15   4   1        2.54        3.21      3.82 o 
 -12   5   1       17.25       19.71      4.43 o 
 -11   5   1       63.78       72.94      4.75 o 
 -10   5   1       18.87       12.99      2.76 o 
  -9   5   1        0.31       -0.51      1.95 o 
  -8   5   1       45.56       33.31      3.36 o 
  -7   5   1       54.19       43.54      2.80 o 
  -6   5   1      130.31      127.99      4.53 o 
  -5   5   1       25.81       37.78      1.61 o 
  -4   5   1        9.48       12.76      1.02 o 
  -3   5   1       87.80       51.02      1.21 o 
  -2   5   1       12.22        6.78      0.61 o 
  -1   5   1       15.84       23.93      0.72 o 
   0   5   1      135.04      109.72      2.33 o 
   1   5   1      206.62      184.28      3.77 o 
   2   5   1      516.70      565.21      9.20 o 
   3   5   1      231.65      241.27      4.17 o 
   4   5   1      184.95      241.69      3.98 o 
   5   5   1      867.23      869.35      9.96 o 
   6   5   1        0.54       -0.02      0.63 o 
   7   5   1       20.26       32.33      1.63 o 
   8   5   1       37.21       36.58      2.04 o 
   9   5   1       13.13       12.75      2.24 o 
  10   5   1        9.40        3.58      1.84 o 
  11   5   1        4.75        6.89      2.38 o 
  12   5   1       44.53       43.33      3.98 o 
  13   5   1       24.27       29.15      3.72 o 
  14   5   1        4.07        3.18      3.34 o 
  15   5   1        2.50        1.62      3.68 o 
 -12   6   1        2.75        9.70      4.46 o 
 -11   6   1        5.10        9.55      3.11 o 
 -10   6   1       19.70       16.84      3.35 o 
  -9   6   1       29.38       23.49      2.53 o 
  -8   6   1        9.79       10.06      2.26 o 
  -7   6   1       24.57       24.73      2.80 o 
  -6   6   1       24.97       24.34      1.96 o 
  -5   6   1       25.48       16.36      1.64 o 
  -4   6   1       46.24       43.12      1.62 o 
  -3   6   1       40.45       53.85      1.69 o 
  -2   6   1      100.10       74.84      1.72 o 
  -1   6   1      112.33      108.38      2.40 o 
   0   6   1      224.20      199.17      2.90 o 
   1   6   1       89.46      101.75      1.91 o 
   2   6   1      114.54      107.12      3.12 o 
   3   6   1      291.33      293.23      4.37 o 
   4   6   1       63.14       68.97      1.79 o 
   5   6   1      296.26      308.57      5.11 o 
   6   6   1      221.68      222.63      3.51 o 
   7   6   1        2.44        4.80      1.17 o 
   8   6   1       23.88       20.82      1.82 o 
   9   6   1        9.39        9.65      2.25 o 
  10   6   1       76.89       62.26      4.00 o 
  11   6   1        2.47        5.22      2.98 o 
  12   6   1        0.13        1.03      1.86 o 
  13   6   1       39.90       45.85      4.44 o 
  14   6   1        0.21        1.10      3.40 o 
  15   6   1        7.66       -0.15      3.89 o 
 -11   7   1        6.52        8.28      4.88 o 
 -10   7   1       10.16        9.19      2.76 o 
  -9   7   1       10.06        7.11      2.98 o 
  -8   7   1        4.48        6.07      2.17 o 
  -7   7   1       14.26       19.57      2.44 o 
  -6   7   1        9.52        8.63      1.69 o 
  -5   7   1       94.53       86.16      3.50 o 
  -4   7   1      176.23      166.60      3.84 o 
  -3   7   1       95.22      107.22      2.39 o 
  -2   7   1       74.93       78.38      1.89 o 
  -1   7   1      140.35      144.09      3.02 o 
   0   7   1        0.49       -0.52      0.57 o 
   1   7   1      207.39      207.08      3.45 o 
   2   7   1       47.46       53.05      1.70 o 
   3   7   1       34.47       56.29      1.47 o 
   4   7   1       51.51       59.81      2.07 o 
   5   7   1      410.29      431.01      6.61 o 
   6   7   1       15.88       12.06      1.46 o 
   7   7   1       45.28       35.97      2.37 o 
   8   7   1      403.13      355.19      7.56 o 
   9   7   1      262.24      246.22     12.50 o 
  10   7   1       11.09        8.66      2.26 o 
  11   7   1        7.75        5.82      3.02 o 
  12   7   1        1.78        4.46      2.11 o 
  13   7   1        1.73        4.67      2.40 o 
  14   7   1       95.48      125.17     15.67 o 
  15   7   1        1.92       -2.12      3.65 o 
 -10   8   1       10.62        9.02      3.24 o 
  -9   8   1       10.27       10.21      2.64 o 
  -8   8   1        4.09        3.09      2.22 o 
  -7   8   1        0.00        0.57      1.88 o 
  -6   8   1        4.83        2.48      1.85 o 
  -5   8   1       34.19       27.67      2.21 o 
  -4   8   1       26.37       26.47      1.96 o 
  -3   8   1        8.35        7.74      1.31 o 
  -2   8   1        3.70        2.58      0.98 o 
  -1   8   1       24.69       25.63      1.31 o 
   0   8   1      272.72      289.59      4.32 o 
   1   8   1       55.29       65.92      1.88 o 
   2   8   1       34.29       36.69      1.59 o 
   3   8   1      130.17      128.47      2.45 o 
   4   8   1       94.81      107.77      2.47 o 
   5   8   1       48.24       46.01      1.83 o 
   6   8   1        0.08       -0.73      0.73 o 
   7   8   1      410.66      379.82      6.60 o 
   8   8   1      305.32      283.79      5.68 o 
   9   8   1      523.19      519.11     13.43 o 
  10   8   1        0.48       -1.24      1.60 o 
  11   8   1        0.28        0.10      1.75 o 
  12   8   1        2.93        3.56      2.05 o 
  13   8   1        8.81       12.92      2.71 o 
  14   8   1       55.60       67.10     10.18 o 
  15   8   1       28.00       29.66      7.10 o 
  -9   9   1        3.70        7.01      4.06 o 
  -8   9   1       10.52       13.22      3.28 o 
  -7   9   1        4.92        4.13      2.11 o 
  -6   9   1       14.97       14.34      2.21 o 
  -5   9   1        7.07        3.65      1.59 o 
  -4   9   1        6.29        0.98      1.89 o 
  -3   9   1       50.66       45.56      3.00 o 
  -2   9   1      201.90      204.64      5.05 o 
  -1   9   1        7.73        7.91      1.45 o 
   0   9   1      110.14       99.65      2.64 o 
   1   9   1      238.04      234.05      4.29 o 
   2   9   1        4.05        2.47      0.82 o 
   3   9   1       25.53       25.59      1.81 o 
   4   9   1       45.08       38.95      2.30 o 
   5   9   1       25.41       31.01      1.64 o 
   6   9   1       32.08       31.28      2.04 o 
   7   9   1      223.66      205.02      4.30 o 
   8   9   1       23.58       19.33      1.70 o 
   9   9   1        0.01        3.19      1.47 o 
  10   9   1        8.30        4.73      1.76 o 
  11   9   1        0.09       -1.61      1.61 o 
  12   9   1        1.36       -0.42      3.87 o 
  13   9   1        5.59        0.54      2.89 o 
  14   9   1        9.39        9.88      3.99 o 
  -8  10   1       15.10       17.81      4.78 o 
  -7  10   1        0.13        3.65      2.89 o 
  -6  10   1        0.16        0.32      2.35 o 
  -5  10   1        1.63        3.32      2.39 o 
  -4  10   1        5.62        7.44      2.25 o 
  -3  10   1        6.99        3.09      2.05 o 
  -2  10   1       55.15       52.49      4.11 o 
  -1  10   1        7.79        6.25      1.54 o 
   0  10   1       27.50       30.41      1.95 o 
   1  10   1      136.00      132.28      3.59 o 
   2  10   1       12.85       11.16      1.39 o 
   3  10   1       37.66       29.77      1.51 o 
   4  10   1       17.82       18.44      1.45 o 
   5  10   1       98.38       99.50      5.00 o 
   6  10   1        9.05        7.50      1.59 o 
   7  10   1      142.37      143.19      5.16 o 
   8  10   1       51.71       48.75      2.76 o 
   9  10   1        2.52        0.52      2.00 o 
  10  10   1        0.69       -0.33      1.59 o 
  11  10   1       11.95       11.03      2.26 o 
  12  10   1       21.60       22.01      3.06 o 
  13  10   1        2.43        1.80      2.65 o 
  14  10   1        0.70        1.82      3.25 o 
  -7  11   1        2.86        6.64      5.16 o 
  -6  11   1        9.79       14.53      3.36 o 
  -5  11   1        2.44       -1.30      2.30 o 
  -4  11   1        5.47        9.09      2.48 o 
  -3  11   1        6.53        4.12      2.12 o 
  -2  11   1       20.79       23.80      2.49 o 
  -1  11   1        5.01        7.11      1.84 o 
   0  11   1        2.82        2.44      1.36 o 
   1  11   1        7.53        7.14      2.74 o 
   2  11   1       78.07       79.13      3.21 o 
   3  11   1        1.76        2.94      1.27 o 
   4  11   1        8.91        8.88      1.28 o 
   5  11   1        0.35        1.70      1.80 o 
   6  11   1       51.46       50.02      2.54 o 
   7  11   1        6.42        6.75      1.61 o 
   8  11   1        0.51       -0.14      1.50 o 
   9  11   1        4.06        4.11      3.47 o 
  10  11   1       15.69       24.20      4.32 o 
  11  11   1       36.34       35.57      7.98 o 
  12  11   1        1.60        2.24      3.21 o 
  13  11   1       29.53       33.24      5.06 o 
  -5  12   1        1.55        1.16      2.77 o 
  -4  12   1        5.88        7.17      2.61 o 
  -3  12   1        0.38        0.16      2.17 o 
  -2  12   1        0.14       -2.22      2.22 o 
  -1  12   1        4.12        1.20      1.78 o 
   0  12   1        0.40        0.32      1.51 o 
   1  12   1        2.15        5.13      2.82 o 
   2  12   1        4.20        4.29      1.24 o 
   3  12   1        6.63        9.09      2.95 o 
   4  12   1        2.63        0.47      1.18 o 
   5  12   1       94.78      100.36      3.25 o 
   6  12   1       31.58       33.79      2.20 o 
   7  12   1        1.72       -0.35      1.95 o 
   8  12   1       12.91        9.83      2.44 o 
   9  12   1        4.83        1.91      2.91 o 
  10  12   1       22.64       20.94      3.63 o 
  11  12   1       20.83       21.63      4.50 o 
  12  12   1       32.48       33.79      4.81 o 
  -3  13   1        1.46        6.07      2.48 o 
  -2  13   1        0.35        0.53      2.15 o 
  -1  13   1        0.51       -1.94      1.94 o 
   0  13   1        1.38        1.69      1.82 o 
   1  13   1       16.89       16.69      1.73 o 
   2  13   1       90.21       93.90      4.05 o 
   3  13   1        0.01        1.47      2.11 o 
   4  13   1        2.58        2.25      1.99 o 
   5  13   1        0.64        0.46      1.29 o 
   6  13   1        0.93        2.27      2.67 o 
   7  13   1        9.80        8.40      3.18 o 
   8  13   1        0.38       -1.55      2.31 o 
   9  13   1        0.61        1.60      2.54 o 
  10  13   1       15.18       17.42      3.57 o 
  11  13   1        0.01       -2.95      3.05 o 
  -1  14   1        0.00        2.33      2.04 o 
   0  14   1        9.15       12.77      2.97 o 
   1  14   1       39.57       41.64      2.43 o 
   2  14   1        2.25        3.72      1.45 o 
   3  14   1       10.26        9.44      2.33 o 
   4  14   1        1.05        3.63      4.15 o 
   5  14   1        0.53        1.79      3.82 o 
   6  14   1       17.26       19.65      2.14 o 
   7  14   1        2.79        3.53      1.78 o 
   8  14   1        3.99        3.85      2.73 o 
   9  14   1       18.52       22.11      7.17 o 
   4  15   1       14.83       17.04      1.98 o 
   5  15   1        0.07       -1.34      1.62 o 
   6  15   1        1.92        4.74      1.91 o 
  -7 -14   2        0.22       -1.08      2.90 o 
  -6 -14   2        1.11       -3.79      4.03 o 
  -5 -14   2        3.00        1.64      4.41 o 
  -4 -14   2        1.16        1.15      2.59 o 
  -3 -14   2        6.22       11.88      4.31 o 
  -2 -14   2        0.02        0.43      2.59 o 
 -10 -13   2        7.00        3.25      4.67 o 
  -9 -13   2        2.56        3.25      3.05 o 
  -8 -13   2        7.20        4.59      3.07 o 
  -7 -13   2        0.26       -2.36      3.18 o 
  -6 -13   2        3.02        0.76      2.48 o 
  -5 -13   2       55.26       57.62     12.07 o 
  -4 -13   2        6.35       10.83      9.51 o 
  -3 -13   2        7.76        9.26      2.66 o 
  -2 -13   2        5.15        7.13      2.69 o 
  -1 -13   2       12.37       15.48      2.95 o 
   0 -13   2        8.54        7.84      5.46 o 
   1 -13   2        8.36        9.63      3.93 o 
 -11 -12   2        8.21       10.61      3.90 o 
 -10 -12   2        2.04       -0.61      2.94 o 
  -9 -12   2        3.02        1.53      2.77 o 
  -8 -12   2        0.73        1.05      2.59 o 
  -7 -12   2        0.00       -0.97      2.72 o 
  -6 -12   2        0.92        3.91      4.57 o 
  -5 -12   2       26.92       32.09      2.52 o 
  -4 -12   2        9.21        6.54      4.17 o 
  -3 -12   2        6.43        7.45      3.32 o 
  -2 -12   2       12.53       12.39      2.05 o 
  -1 -12   2        0.19        0.40      1.72 o 
   0 -12   2        0.06       -1.92      2.10 o 
   1 -12   2       28.81       31.04      3.28 o 
   2 -12   2        0.52       -1.63      2.58 o 
   3 -12   2        0.19        0.98      2.56 o 
   4 -12   2        0.73        0.45      4.03 o 
 -12 -11   2        3.73       -1.33      3.60 o 
 -11 -11   2       19.42       28.60      4.51 o 
 -10 -11   2        0.34       -1.65      2.78 o 
  -9 -11   2        0.51        1.36      2.42 o 
  -8 -11   2        8.62       11.43      2.71 o 
  -7 -11   2       37.66       36.41      4.92 o 
  -6 -11   2        0.29        1.75      1.62 o 
  -5 -11   2        0.61        2.67      2.69 o 
  -4 -11   2       11.66       13.87      1.89 o 
  -3 -11   2       17.74       17.12      2.62 o 
  -2 -11   2       15.32       14.11      1.81 o 
  -1 -11   2        5.32        6.00      1.89 o 
   0 -11   2       27.36       26.40      3.91 o 
   1 -11   2       56.36       65.07      3.91 o 
   2 -11   2        1.06        3.21      2.93 o 
   3 -11   2        0.04       -2.20      2.20 o 
   4 -11   2        8.59        8.35      2.91 o 
   5 -11   2       12.78       15.69      3.82 o 
 -13 -10   2        0.01       -2.54      2.54 o 
 -12 -10   2        2.54        0.95      2.45 o 
 -11 -10   2       56.09       54.19      3.82 o 
 -10 -10   2       21.11       18.79      4.16 o 
  -9 -10   2       19.91       21.90      2.31 o 
  -8 -10   2        5.20        5.52      1.66 o 
  -7 -10   2        5.77        5.37      1.42 o 
  -6 -10   2        7.55        7.91      1.84 o 
  -5 -10   2        0.05        1.89      1.50 o 
  -4 -10   2       19.22       13.35      1.73 o 
  -3 -10   2        9.61        6.76      1.50 o 
  -2 -10   2        5.19        6.31      2.44 o 
  -1 -10   2       41.67       40.63      5.67 o 
   0 -10   2        7.12        6.83      2.29 o 
   1 -10   2        8.44        7.80      2.50 o 
   2 -10   2       10.50        6.10      2.20 o 
   3 -10   2       10.83       10.62      2.59 o 
   4 -10   2       31.97       26.32      3.31 o 
   5 -10   2        4.49        0.92      2.57 o 
   6 -10   2        3.80        3.74      2.87 o 
   7 -10   2       59.72       68.78      6.81 o 
 -14  -9   2        0.37        1.97      4.49 o 
 -13  -9   2       35.70       43.36      4.19 o 
 -12  -9   2       14.11       18.93      3.08 o 
 -11  -9   2       40.97       33.86      5.78 o 
 -10  -9   2       65.78       62.04      3.56 o 
  -9  -9   2        7.63        6.00      2.86 o 
  -8  -9   2        0.36        0.42      1.50 o 
  -7  -9   2       13.51       14.58      1.64 o 
  -6  -9   2      137.16      133.28      3.51 o 
  -5  -9   2       21.33       16.41      1.27 o 
  -4  -9   2        3.95        3.70      1.42 o 
  -3  -9   2      204.95      220.89      5.04 o 
  -2  -9   2        2.12        1.92      1.29 o 
  -1  -9   2      197.35      184.23      7.10 o 
   0  -9   2       16.89       16.62      1.98 o 
   1  -9   2      108.16      110.72      3.95 o 
   2  -9   2        2.32        4.03      1.29 o 
   3  -9   2       12.85       12.79      1.82 o 
   4  -9   2        9.58       12.07      1.94 o 
   5  -9   2        5.49        6.75      2.04 o 
   6  -9   2        2.82        2.46      2.02 o 
   7  -9   2        2.06        2.40      2.88 o 
   8  -9   2        2.39       -2.93      3.81 o 
 -14  -8   2       31.43       32.18      5.06 o 
 -13  -8   2        4.83        6.94      2.90 o 
 -12  -8   2        7.22        2.83      2.19 o 
 -11  -8   2       61.00       57.51      3.68 o 
 -10  -8   2      107.01       93.58      4.30 o 
  -9  -8   2        0.19        1.27      1.62 o 
  -8  -8   2       76.46       75.65      5.52 o 
  -7  -8   2       32.00       31.67      2.04 o 
  -6  -8   2        1.70       -0.32      1.05 o 
  -5  -8   2       35.56       41.38      2.21 o 
  -4  -8   2        6.62        5.83      1.14 o 
  -3  -8   2       15.73       15.52      0.92 o 
  -2  -8   2       61.83       60.87      1.98 o 
  -1  -8   2      613.77      633.40      8.83 o 
   0  -8   2      138.88      137.36      2.90 o 
   1  -8   2       43.39       38.48      2.56 o 
   2  -8   2       43.73       38.83      2.03 o 
   3  -8   2      254.57      244.69      5.65 o 
   4  -8   2        1.37       -0.11      1.69 o 
   5  -8   2       29.37       30.69      3.66 o 
   6  -8   2       22.23       17.60      2.51 o 
   7  -8   2       20.33       20.68      2.69 o 
   8  -8   2        5.14        5.60      2.43 o 
   9  -8   2       13.18       19.99      3.22 o 
 -15  -7   2       14.06       19.91      4.83 o 
 -14  -7   2        0.04       -0.07     13.72 o 
 -13  -7   2        2.28        4.35      2.85 o 
 -12  -7   2       10.50       12.39      3.35 o 
 -11  -7   2       31.67       35.93      3.10 o 
 -10  -7   2       86.36       79.43      4.45 o 
  -9  -7   2       12.75       19.08      3.06 o 
  -8  -7   2      118.79      122.74      4.37 o 
  -7  -7   2        1.63        0.66      1.24 o 
  -6  -7   2      165.68      172.00      4.69 o 
  -5  -7   2      139.92      139.39      2.79 o 
  -4  -7   2        0.00       -0.75      0.75 o 
  -3  -7   2       71.09       64.48      1.87 o 
  -2  -7   2       73.71       86.96      1.72 o 
  -1  -7   2      121.17      126.92      2.77 o 
   0  -7   2        9.75       11.43      1.01 o 
   1  -7   2        8.08        7.17      0.95 o 
   2  -7   2      177.47      168.48      3.18 o 
   3  -7   2      390.32      395.34      6.83 o 
   4  -7   2       61.24       65.28      3.70 o 
   5  -7   2       50.48       42.10      3.17 o 
   6  -7   2       29.66       24.81      2.49 o 
   7  -7   2        1.24        0.95      1.95 o 
   8  -7   2        0.74        4.70      2.26 o 
   9  -7   2        4.47        6.70      2.66 o 
  10  -7   2        3.28        2.50      2.68 o 
 -15  -6   2       17.95       12.70      4.77 o 
 -14  -6   2       29.54       45.42      5.92 o 
 -13  -6   2        3.51        3.59      4.26 o 
 -12  -6   2       75.42       95.87      4.74 o 
 -11  -6   2       23.30       18.43      2.58 o 
 -10  -6   2        7.23        9.38      2.06 o 
  -9  -6   2       41.10       43.42      2.88 o 
  -8  -6   2      231.79      235.95      5.23 o 
  -7  -6   2        8.06        6.59      1.31 o 
  -6  -6   2       67.75       72.20      2.61 o 
  -5  -6   2      689.77      752.81      8.41 o 
  -4  -6   2      244.47      266.71      4.22 o 
  -3  -6   2       20.17       25.67      1.29 o 
  -2  -6   2      474.30      489.96      5.84 o 
  -1  -6   2       35.28       29.45      1.14 o 
   0  -6   2      462.01      456.28      5.42 o 
   1  -6   2      243.90      250.31      3.54 o 
   2  -6   2      194.78      196.55      3.42 o 
   3  -6   2      526.10      533.08      6.33 o 
   4  -6   2      396.53      365.53      7.97 o 
   5  -6   2       84.84       82.69      3.06 o 
   6  -6   2        0.22        1.53      1.63 o 
   7  -6   2        0.19       -1.47      1.47 o 
   8  -6   2        0.04        1.11      1.74 o 
   9  -6   2        0.25       -0.50      2.18 o 
  10  -6   2        1.88        3.11      2.58 o 
  11  -6   2        3.52        5.76      3.55 o 
 -15  -5   2        0.07       -0.55      3.91 o 
 -14  -5   2      120.64      147.33      7.49 o 
 -13  -5   2        7.10       12.09      3.28 o 
 -12  -5   2       54.40       65.00      4.01 o 
 -11  -5   2       14.38       13.18      2.43 o 
 -10  -5   2        6.60        6.24      3.41 o 
  -9  -5   2      405.35      381.82      7.39 o 
  -8  -5   2      167.88      158.39      4.92 o 
  -7  -5   2        1.80        1.02      1.07 o 
  -6  -5   2       11.45       12.14      1.12 o 
  -5  -5   2       24.35       22.93      1.58 o 
  -4  -5   2      200.06      215.44      3.06 o 
  -3  -5   2      367.24      397.81      4.51 o 
  -2  -5   2     1075.84     1176.23     11.62 o 
  -1  -5   2     1097.36     1185.74     11.82 o 
   0  -5   2      482.86      511.87      5.63 o 
   1  -5   2      655.69      749.37      7.90 o 
   2  -5   2      246.52      255.01      3.32 o 
   3  -5   2      162.28      178.81      2.93 o 
   4  -5   2      279.13      291.09      5.53 o 
   5  -5   2        2.04        5.75      1.55 o 
   6  -5   2        1.14       -0.53      1.32 o 
   7  -5   2        2.83        3.00      1.56 o 
   8  -5   2        3.48        4.38      2.12 o 
   9  -5   2        9.01       11.01      2.19 o 
  10  -5   2       40.51       44.33      3.30 o 
  11  -5   2        0.04        0.86      2.83 o 
  12  -5   2        0.82        3.68      3.48 o 
 -15  -4   2        8.96        4.86      4.17 o 
 -14  -4   2        6.34        7.54      3.77 o 
 -13  -4   2        7.29       14.57      3.35 o 
 -12  -4   2       58.78       53.97      4.37 o 
 -11  -4   2       95.47       87.73      3.70 o 
 -10  -4   2       20.10       19.79      2.19 o 
  -9  -4   2        0.03        0.73      1.39 o 
  -8  -4   2       34.53       30.17      1.73 o 
  -7  -4   2       39.02       38.58      1.92 o 
  -6  -4   2      219.94      225.59      3.51 o 
  -5  -4   2     2798.34     3149.09     31.01 o 
  -4  -4   2        8.17        7.30      0.87 o 
  -3  -4   2      271.59      273.34      3.35 o 
  -2  -4   2       92.47      110.29      1.50 o 
  -1  -4   2      409.36      463.50      4.44 o 
   0  -4   2      222.06      227.29      2.49 o 
   1  -4   2       32.03       24.77      0.98 o 
   2  -4   2     1821.52     1946.32     17.78 o 
   3  -4   2     1835.89     1979.86     21.10 o 
   4  -4   2        0.11        2.06      0.82 o 
   5  -4   2       22.18       20.26      1.39 o 
   6  -4   2        0.18       -0.30      1.14 o 
   7  -4   2        0.12        1.10      1.37 o 
   8  -4   2       97.22       94.36      3.66 o 
   9  -4   2       28.08       23.52      2.46 o 
  10  -4   2        5.48        8.74      2.22 o 
  11  -4   2        0.28        3.48      2.55 o 
  12  -4   2        0.22        3.25      2.85 o 
 -15  -3   2        0.02       -0.97      5.06 o 
 -14  -3   2       33.04       26.13      4.84 o 
 -13  -3   2       12.15       18.33      3.66 o 
 -12  -3   2       15.40       16.73      2.72 o 
 -11  -3   2        2.34        0.77      1.73 o 
 -10  -3   2        1.22       -1.42      1.42 o 
  -9  -3   2       74.31       73.08      3.07 o 
  -8  -3   2        8.40        8.85      1.28 o 
  -7  -3   2       67.10       76.99      2.26 o 
  -6  -3   2      122.15      117.23      2.46 o 
  -5  -3   2        7.50       15.61      0.91 o 
  -4  -3   2      115.08      170.27      2.50 o 
  -3  -3   2       37.98       50.55      1.06 o 
  -2  -3   2      808.71      841.57      7.55 o 
  -1  -3   2      649.99      700.38      6.07 o 
   0  -3   2      839.55      808.03      7.64 o 
   1  -3   2     4488.60     4702.45     41.41 o 
   2  -3   2       84.82       91.97      1.63 o 
   3  -3   2      915.32      928.08      9.79 o 
   4  -3   2       60.79       53.54      2.23 o 
   5  -3   2        0.10        0.32      0.95 o 
   6  -3   2      561.04      555.31      8.87 o 
   7  -3   2        1.52        1.31      1.44 o 
   8  -3   2       37.06       40.42      2.52 o 
   9  -3   2       18.00       18.75      2.57 o 
  10  -3   2        0.05        0.39      2.08 o 
  11  -3   2       17.08       18.03      3.42 o 
  12  -3   2        2.07       -0.26      2.62 o 
  13  -3   2       19.95       28.70      3.58 o 
 -15  -2   2        1.13        7.01      5.40 o 
 -14  -2   2        5.55        7.69      4.02 o 
 -13  -2   2       17.04       18.76      3.35 o 
 -12  -2   2        4.05        1.63      2.10 o 
 -11  -2   2       74.29       67.60      4.55 o 
 -10  -2   2      226.02      220.30      5.62 o 
  -9  -2   2      123.95      117.88      3.47 o 
  -8  -2   2      121.75      134.62      3.21 o 
  -7  -2   2      406.68      429.01      6.09 o 
  -6  -2   2        0.45       -0.78      0.78 o 
  -5  -2   2      154.98      190.13      2.85 o 
  -4  -2   2        2.13        0.66      0.46 o 
  -3  -2   2       93.22      112.53      1.60 o 
  -2  -2   2      878.94      886.89      7.50 o 
  -1  -2   2     4340.11     4661.16     35.44 o 
   0  -2   2    22154.41    21514.40    180.20 o 
   1  -2   2      653.37      652.19      5.70 o 
   2  -2   2     2245.41     2426.32     21.32 o 
   3  -2   2     1579.17     1739.89     16.58 o 
   4  -2   2      234.40      227.31      5.41 o 
   5  -2   2      156.69      154.27      3.52 o 
   6  -2   2      374.61      380.16      6.63 o 
   7  -2   2       20.90       11.96      1.86 o 
   8  -2   2        1.16        2.60      1.71 o 
   9  -2   2       84.37       81.11      3.69 o 
  10  -2   2       36.39       31.09      3.04 o 
  11  -2   2       18.16       25.73      3.74 o 
  12  -2   2        0.38       -2.02      2.91 o 
  13  -2   2        0.05        0.18      3.62 o 
  14  -2   2        5.17        6.47      8.29 o 
 -15  -1   2        1.17        1.24      5.00 o 
 -14  -1   2        3.84       -2.21      4.67 o 
 -13  -1   2        0.92        2.16      3.84 o 
 -12  -1   2       13.63       12.45      4.38 o 
 -11  -1   2        6.26        5.65      2.12 o 
 -10  -1   2        9.19        8.06      2.14 o 
  -9  -1   2      464.34      443.93      8.17 o 
  -8  -1   2      212.19      221.07      4.29 o 
  -7  -1   2      204.94      201.42      3.83 o 
  -6  -1   2      822.25      906.67     10.31 o 
  -5  -1   2      332.02      337.88      4.50 o 
  -4  -1   2      177.50      173.00      2.36 o 
  -3  -1   2        8.98       10.02      0.53 o 
  -2  -1   2     1805.71     1775.89     15.11 o 
  -1  -1   2     3304.06     3485.87     26.57 o 
   0  -1   2        3.26        1.09      0.29 o 
   1  -1   2       94.94       97.53      1.19 o 
   2  -1   2     4832.99     4936.67     41.64 o 
   3  -1   2      293.97      294.53      3.66 o 
   4  -1   2      153.28      147.77      3.37 o 
   5  -1   2        4.77       10.52      1.03 o 
   6  -1   2      164.77      156.65      3.55 o 
   7  -1   2        7.88       10.25      1.78 o 
   8  -1   2      267.96      287.06      5.85 o 
   9  -1   2       10.27        7.17      1.58 o 
  10  -1   2       71.19       67.04      3.53 o 
  11  -1   2        0.03        0.34      2.15 o 
  12  -1   2        0.01        1.48      2.71 o 
  13  -1   2        8.71        8.64      3.60 o 
  14  -1   2        5.43       10.62      3.25 o 
 -15   0   2       16.91        8.43      6.37 o 
 -14   0   2       38.40       55.55      7.81 o 
 -13   0   2       14.67       18.11      4.22 o 
 -12   0   2        0.05       -2.21      2.21 o 
 -11   0   2        3.68        1.04      2.09 o 
 -10   0   2       37.82       36.89      2.62 o 
  -9   0   2      618.92      597.89      9.63 o 
  -8   0   2     1064.47     1068.02     13.41 o 
  -7   0   2      237.88      249.10      4.36 o 
  -6   0   2       90.46       93.75      2.35 o 
  -5   0   2      254.21      225.66      3.38 o 
  -4   0   2        1.12       -0.22      0.44 o 
  -3   0   2      674.32      772.00      6.72 o 
  -2   0   2     2137.46     2200.36     17.68 o 
  -1   0   2     7048.44     7279.56     56.39 o 
   0   0   2      220.21      208.36      1.98 o 
   1   0   2     3252.62     3237.23     26.17 o 
   2   0   2      127.95      126.29      1.81 o 
   3   0   2       44.72       46.56      1.34 o 
   4   0   2      117.24      126.45      2.48 o 
   5   0   2      166.64      204.02      3.93 o 
   6   0   2       52.70       56.29      3.54 o 
   7   0   2      708.41      699.83     10.73 o 
   8   0   2      162.95      150.98      4.03 o 
   9   0   2       24.15       28.10      2.13 o 
  10   0   2       31.29       35.37      2.66 o 
  11   0   2       32.70       27.40      2.89 o 
  12   0   2        2.12        3.37      2.18 o 
  13   0   2        0.16        0.32      2.68 o 
  14   0   2        0.35        4.12      4.08 o 
 -14   1   2        4.45        3.89      5.31 o 
 -13   1   2        0.34        5.56      3.83 o 
 -12   1   2       11.31        9.50      5.29 o 
 -11   1   2       12.08       19.90      3.19 o 
 -10   1   2      503.37      509.05     10.43 o 
  -9   1   2        1.38       -1.76      1.76 o 
  -8   1   2      684.33      693.64     12.48 o 
  -7   1   2      279.17      255.92      4.40 o 
  -6   1   2      214.46      196.01      3.29 o 
  -5   1   2      161.99      158.47      2.68 o 
  -4   1   2      718.72      707.32      7.33 o 
  -3   1   2      349.97      356.15      3.55 o 
  -2   1   2       68.77       77.75      1.29 o 
  -1   1   2      262.13      269.96      2.77 o 
   0   1   2     2470.04     2404.72     18.63 o 
   1   1   2     4812.63     4842.69     43.12 o 
   2   1   2      194.87      195.40      3.58 o 
   3   1   2      511.40      452.58      4.94 o 
   4   1   2     1006.77     1168.24     12.58 o 
   5   1   2      626.90      674.66      8.80 o 
   6   1   2      704.69      777.04     10.22 o 
   7   1   2      163.00      173.25      4.02 o 
   8   1   2       25.18       18.01      1.73 o 
   9   1   2      183.51      183.92      4.62 o 
  10   1   2       60.46       62.22      3.03 o 
  11   1   2       22.31       26.66      2.79 o 
  12   1   2        0.42        3.48      2.30 o 
  13   1   2        0.49       -2.43      2.43 o 
  14   1   2        4.18        1.85      5.28 o 
  15   1   2        0.12        5.70      5.97 o 
 -14   2   2        5.13        7.89      4.84 o 
 -13   2   2        7.42        7.83      5.06 o 
 -12   2   2        5.08        3.34      3.42 o 
 -11   2   2       38.18       40.62      4.84 o 
 -10   2   2      398.19      395.32      8.90 o 
  -9   2   2        9.83        8.76      1.94 o 
  -8   2   2       57.32       43.74      3.17 o 
  -7   2   2      320.32      301.47      4.89 o 
  -6   2   2        3.05        3.73      0.95 o 
  -5   2   2      185.08      185.43      3.20 o 
  -4   2   2      593.05      663.90      7.81 o 
  -3   2   2     2513.89     2663.10     24.57 o 
  -2   2   2      265.09      267.78      2.90 o 
  -1   2   2      543.25      523.21      4.71 o 
   0   2   2     3595.19     3618.77     32.79 o 
   1   2   2      161.29      172.41      1.54 o 
   2   2   2      898.57      899.64      9.41 o 
   3   2   2      579.92      538.31      5.65 o 
   4   2   2     1846.35     1936.17     21.78 o 
   5   2   2     2335.69     2532.39     26.97 o 
   6   2   2      500.33      536.94      7.49 o 
   7   2   2      385.20      377.12      5.96 o 
   8   2   2       54.67       48.99      3.13 o 
   9   2   2       56.28       53.33      2.40 o 
  10   2   2        1.75        1.00      1.54 o 
  11   2   2        6.47        7.18      1.85 o 
  12   2   2        0.14       -2.21      2.21 o 
  13   2   2        6.49        3.72      2.72 o 
  14   2   2       13.39       18.16      8.37 o 
  15   2   2        7.17       11.22      6.34 o 
 -13   3   2        2.05       -2.78      4.09 o 
 -12   3   2       39.50       36.22      6.05 o 
 -11   3   2       33.48       37.07      6.67 o 
 -10   3   2        0.08       -1.37      1.79 o 
  -9   3   2      202.28      198.78      5.19 o 
  -8   3   2       17.26       15.81      1.83 o 
  -7   3   2        4.87        0.59      1.37 o 
  -6   3   2       19.82       13.96      1.21 o 
  -5   3   2      228.41      247.16      3.84 o 
  -4   3   2     1455.13     1568.17     15.99 o 
  -3   3   2       40.41       52.68      2.12 o 
  -2   3   2        0.27        7.53      0.49 o 
  -1   3   2       17.47       13.63      0.50 o 
   0   3   2      151.42      176.56      2.99 o 
   1   3   2      300.01      307.37      9.19 o 
   2   3   2     1203.16     1228.94     12.69 o 
   3   3   2      123.53      132.32      1.92 o 
   4   3   2      549.48      592.93      7.26 o 
   5   3   2        0.14       -0.54      0.54 o 
   6   3   2      163.76      180.94      3.92 o 
   7   3   2       36.70       37.50      1.58 o 
   8   3   2       41.50       31.17      1.67 o 
   9   3   2       68.85       68.07      3.28 o 
  10   3   2        0.02       -2.08      2.08 o 
  11   3   2        2.21       -0.63      1.81 o 
  12   3   2       60.06       69.28      4.54 o 
  13   3   2       23.29       29.26      4.51 o 
  14   3   2        1.89       -0.82      3.31 o 
  15   3   2        2.81        4.06      4.52 o 
 -13   4   2        0.28       -2.87      2.87 o 
 -12   4   2        0.66       -0.59      3.21 o 
 -11   4   2        0.99       -1.18      2.53 o 
 -10   4   2       45.92       50.99      4.33 o 
  -9   4   2       75.93       71.71      3.43 o 
  -8   4   2        0.00       -1.06      1.53 o 
  -7   4   2       19.35       15.41      1.78 o 
  -6   4   2       52.30       57.34      3.10 o 
  -5   4   2       70.95       61.60      1.76 o 
  -4   4   2        0.04       -0.81      0.81 o 
  -3   4   2      620.20      739.05      9.42 o 
  -2   4   2      851.80      923.96     10.83 o 
  -1   4   2        9.10        9.45      0.53 o 
   0   4   2        4.21        3.04      1.76 o 
   1   4   2       19.18       13.80      2.03 o 
   2   4   2      713.59      786.67     10.99 o 
   3   4   2      941.28     1051.84     11.93 o 
   4   4   2      804.62      888.35     12.67 o 
   5   4   2       75.83       65.14      1.62 o 
   6   4   2       23.50       15.16      1.00 o 
   7   4   2      305.56      320.00      8.22 o 
   8   4   2        2.47        3.75      1.10 o 
   9   4   2        6.26        5.60      1.72 o 
  10   4   2        0.36       -0.17      1.69 o 
  11   4   2      291.41      278.01      7.34 o 
  12   4   2       81.07       65.73      6.79 o 
  13   4   2        0.44       -0.16      4.05 o 
  14   4   2        9.24        8.55      3.62 o 
  15   4   2        1.46        1.27      3.81 o 
 -12   5   2       62.78       70.22      8.46 o 
 -11   5   2       17.86       26.96      3.14 o 
 -10   5   2       15.30       17.08      2.53 o 
  -9   5   2       14.60       14.09      2.45 o 
  -8   5   2        9.39        7.46      2.05 o 
  -7   5   2       20.47       14.13      2.07 o 
  -6   5   2       12.60       16.98      1.94 o 
  -5   5   2      472.55      490.14      6.54 o 
  -4   5   2       85.63       75.91      1.94 o 
  -3   5   2        7.17       10.95      0.93 o 
  -2   5   2       70.66       53.45      1.42 o 
  -1   5   2      200.04      180.61      3.09 o 
   0   5   2      127.15      193.97      4.92 o 
   1   5   2        0.02       -0.30      1.58 o 
   2   5   2      482.56      466.85     10.18 o 
   3   5   2      585.56      630.48      8.01 o 
   4   5   2        2.78        1.24      0.58 o 
   5   5   2      157.70      131.69      2.51 o 
   6   5   2       67.10       79.59      3.55 o 
   7   5   2        2.49        1.87      0.97 o 
   8   5   2        8.19        4.63      1.38 o 
   9   5   2        9.68        5.34      1.71 o 
  10   5   2       13.25        8.61      2.77 o 
  11   5   2       43.20       33.70      3.99 o 
  12   5   2       28.99       26.33      5.61 o 
  13   5   2        1.07        0.26      2.65 o 
  14   5   2       19.54       20.56      6.20 o 
  15   5   2       18.25       21.50      4.80 o 
 -12   6   2        5.33        7.92      6.82 o 
 -11   6   2        0.53        2.87      2.73 o 
 -10   6   2       18.41       20.95      3.21 o 
  -9   6   2        0.38       -2.40      2.40 o 
  -8   6   2        4.35        3.82      1.95 o 
  -7   6   2        7.60        3.20      1.76 o 
  -6   6   2      133.29      129.14      5.27 o 
  -5   6   2      259.38      239.17      7.15 o 
  -4   6   2       66.04       66.67      1.93 o 
  -3   6   2       33.25       39.26      1.27 o 
  -2   6   2       31.53       18.55      0.98 o 
  -1   6   2        0.60        0.38      0.54 o 
   0   6   2      554.41      543.58      9.37 o 
   1   6   2      279.11      270.50     11.10 o 
   2   6   2        0.03       -0.95      1.16 o 
   3   6   2      143.57      145.57      2.46 o 
   4   6   2        9.50        8.39      0.75 o 
   5   6   2      109.42      109.23      2.31 o 
   6   6   2        9.44        3.57      0.89 o 
   7   6   2       10.75        7.36      1.16 o 
   8   6   2        0.79        1.16      1.11 o 
   9   6   2       48.80       34.25      3.01 o 
  10   6   2       49.94       44.76      4.48 o 
  11   6   2       53.72       47.07      3.78 o 
  12   6   2       12.79       13.58      2.96 o 
  13   6   2        6.04        4.76      4.43 o 
  14   6   2       10.67       17.27      4.56 o 
  15   6   2        6.99        3.58      4.13 o 
 -11   7   2        1.03        3.84      2.73 o 
 -10   7   2        1.27        0.86      2.22 o 
  -9   7   2       16.24        9.14      2.44 o 
  -8   7   2        2.59        3.00      1.95 o 
  -7   7   2       31.67       26.70      2.51 o 
  -6   7   2        6.49        8.37      1.58 o 
  -5   7   2        0.66       -1.11      1.11 o 
  -4   7   2      118.23      106.51      2.68 o 
  -3   7   2        1.42        0.05      0.56 o 
  -2   7   2        0.04       -0.36      0.76 o 
  -1   7   2       14.53       20.58      1.01 o 
   0   7   2        7.54        7.40      1.00 o 
   1   7   2       60.02       68.12      4.24 o 
   2   7   2       14.24       16.36      3.50 o 
   3   7   2       33.43       45.88      1.49 o 
   4   7   2       51.44       55.37      1.87 o 
   5   7   2      225.67      231.58      4.76 o 
   6   7   2       93.47       81.49      2.24 o 
   7   7   2       99.48       99.23      2.40 o 
   8   7   2      883.10      837.60     14.26 o 
   9   7   2       58.64       44.39      3.25 o 
  10   7   2        3.39        0.85      2.03 o 
  11   7   2       63.23       68.88      4.65 o 
  12   7   2        0.30        4.21      2.42 o 
  13   7   2        3.14        3.70      2.18 o 
  14   7   2       30.43       43.21      9.08 o 
  15   7   2        5.14        1.06      5.11 o 
 -10   8   2       14.19       20.54      4.00 o 
  -9   8   2       12.21        8.05      2.56 o 
  -8   8   2       17.70       21.12      2.68 o 
  -7   8   2        0.01       -1.65      1.65 o 
  -6   8   2        0.93        1.11      1.60 o 
  -5   8   2        4.75        1.41      1.51 o 
  -4   8   2       76.92       86.99      3.81 o 
  -3   8   2        0.67       -0.77      0.77 o 
  -2   8   2      201.20      199.07      3.87 o 
  -1   8   2      573.00      562.29      7.51 o 
   0   8   2        0.99        1.37      0.63 o 
   1   8   2       82.45       90.83      5.33 o 
   2   8   2        8.06       12.72      2.97 o 
   3   8   2        0.16        0.00      0.57 o 
   4   8   2        3.29        6.63      0.96 o 
   5   8   2      400.30      380.27      6.91 o 
   6   8   2        4.33        2.72      0.77 o 
   7   8   2        4.58       -0.33      1.91 o 
   8   8   2       56.62       61.55      2.93 o 
   9   8   2       76.14       60.71      3.71 o 
  10   8   2       41.40       36.67      3.19 o 
  11   8   2        0.12        0.18      1.99 o 
  12   8   2        1.66        4.30      3.87 o 
  13   8   2       23.87       25.99      3.94 o 
  14   8   2        2.12       -3.09      3.09 o 
  15   8   2        0.23       -1.60      3.74 o 
  -9   9   2        0.58        7.03      3.31 o 
  -8   9   2       22.83       30.66      3.96 o 
  -7   9   2       22.83       25.72      2.74 o 
  -6   9   2       12.62       11.82      2.87 o 
  -5   9   2        1.50        0.93      1.47 o 
  -4   9   2        8.91       10.29      2.15 o 
  -3   9   2        0.00        0.65      1.58 o 
  -2   9   2       47.38       42.53      2.31 o 
  -1   9   2      145.15      142.09      3.26 o 
   0   9   2      182.49      158.81      3.21 o 
   1   9   2      174.90      159.73      4.44 o 
   2   9   2       18.79       17.45      1.37 o 
   3   9   2       98.90       85.80      1.82 o 
   4   9   2       12.67       17.04      1.08 o 
   5   9   2       64.79       70.41      2.56 o 
   6   9   2        1.64       -1.43      1.43 o 
   7   9   2        9.73       10.60      1.41 o 
   8   9   2      101.81       99.61      3.55 o 
   9   9   2       11.34       11.18      2.11 o 
  10   9   2       64.90       71.38      5.42 o 
  11   9   2        4.99        5.35      1.98 o 
  12   9   2        0.97        2.86      2.09 o 
  13   9   2        8.35        7.10      2.73 o 
  14   9   2       42.65       50.33      4.50 o 
  -8  10   2        1.43        3.55      3.21 o 
  -7  10   2       15.97       22.18      3.46 o 
  -6  10   2        0.37        1.45      2.89 o 
  -5  10   2        2.88        3.33      2.26 o 
  -4  10   2       21.98       23.20      3.18 o 
  -3  10   2       86.01       75.08      4.46 o 
  -2  10   2        0.18        1.14      1.52 o 
  -1  10   2       82.64       84.18      4.78 o 
   0  10   2        4.38        6.34      1.26 o 
   1  10   2        5.64        6.55      1.31 o 
   2  10   2      135.39      128.00      3.06 o 
   3  10   2       32.98       29.41      1.19 o 
   4  10   2       23.87       22.96      2.05 o 
   5  10   2       19.84       24.09      1.66 o 
   6  10   2      317.10      282.40      5.98 o 
   7  10   2        0.12       -0.18      1.33 o 
   8  10   2        1.76        1.15      0.98 o 
   9  10   2        6.08        6.65      1.58 o 
  10  10   2        0.07        1.22      1.58 o 
  11  10   2       10.53       13.84      2.26 o 
  12  10   2        4.47        3.95      2.30 o 
  13  10   2       77.95       84.70      4.96 o 
  14  10   2       55.51       66.12      6.93 o 
  -7  11   2        1.53       -2.76      3.36 o 
  -6  11   2        3.13        7.75      3.76 o 
  -5  11   2        1.99        1.67      2.44 o 
  -4  11   2        0.04       -1.00      3.34 o 
  -3  11   2       46.49       47.38      3.25 o 
  -2  11   2        9.57        8.05      1.94 o 
  -1  11   2        2.29        3.17      1.88 o 
   0  11   2        2.02        3.02      1.79 o 
   1  11   2        3.83        3.64      1.29 o 
   2  11   2        2.45        2.42      0.89 o 
   3  11   2      222.06      205.06      4.07 o 
   4  11   2       20.39       19.75      1.41 o 
   5  11   2        0.54        0.14      1.09 o 
   6  11   2      140.15      136.94      3.89 o 
   7  11   2       16.72       15.53      1.79 o 
   8  11   2       13.04       17.62      2.04 o 
   9  11   2       22.11       25.74      5.67 o 
  10  11   2        0.45        1.11      2.14 o 
  11  11   2       58.12       59.12      5.64 o 
  12  11   2        0.38       -1.62      3.01 o 
  13  11   2        8.68       12.26      4.06 o 
  -5  12   2        0.06        2.11      2.51 o 
  -4  12   2        0.00        2.80      2.40 o 
  -3  12   2        2.99        0.81      2.13 o 
  -2  12   2        5.57        6.74      1.97 o 
  -1  12   2        1.56        2.52      2.34 o 
   0  12   2        7.92        7.51      1.67 o 
   1  12   2        5.51        7.24      2.32 o 
   2  12   2      115.15      113.85      2.82 o 
   3  12   2       33.74       25.83      2.50 o 
   4  12   2       83.53       85.98      2.63 o 
   5  12   2       82.82       68.81      3.20 o 
   6  12   2       11.41       13.69      1.93 o 
   7  12   2        0.17        0.98      2.56 o 
   8  12   2        1.71        1.34      1.52 o 
   9  12   2        2.82        1.76      2.14 o 
  10  12   2        0.98        1.77      2.77 o 
  11  12   2       17.58       17.06      3.75 o 
  12  12   2        5.58        0.09      3.18 o 
  13  12   2       14.93       14.62      5.67 o 
  -4  13   2       12.21       15.12      3.04 o 
  -3  13   2        0.20        1.48      2.31 o 
  -2  13   2        1.11        2.20      2.45 o 
  -1  13   2        0.15        0.73      2.12 o 
   0  13   2        0.35        0.04      1.57 o 
   1  13   2        3.61        8.18      3.87 o 
   2  13   2        1.55        2.20      4.03 o 
   3  13   2       48.83       49.19      5.41 o 
   4  13   2       20.26       19.01      2.44 o 
   5  13   2        0.26        0.84      2.69 o 
   6  13   2        5.21        4.59      1.44 o 
   7  13   2       14.28       15.64      1.94 o 
   8  13   2        6.69        8.22      3.26 o 
   9  13   2        4.36        0.01      2.57 o 
  10  13   2        0.00       -0.59      3.99 o 
  11  13   2        5.10        6.23      3.24 o 
  -1  14   2        1.41        0.91      1.95 o 
   0  14   2        5.09        8.02      1.98 o 
   1  14   2        1.12        1.67      1.58 o 
   2  14   2        3.22        5.82      1.88 o 
   4  14   2        2.46        3.31      4.08 o 
   5  14   2        0.29        0.65      2.49 o 
   6  14   2       18.71       16.26      2.62 o 
   7  14   2       73.30       83.92      3.61 o 
   8  14   2       15.31       13.99      2.81 o 
   9  14   2        0.30       -1.04      3.17 o 
  10  14   2       11.07       11.64      3.81 o 
   5  15   2        9.25        7.19      2.18 o 
   6  15   2        3.27        1.84      1.61 o 
   7  15   2        1.90        1.60      1.61 o 
  -9 -13   3        0.10       -3.82      3.82 o 
  -8 -13   3        0.07       -0.71      2.83 o 
  -7 -13   3        0.16       -2.48      2.48 o 
  -6 -13   3        0.02       -1.42      2.65 o 
  -5 -13   3        8.23        4.64      2.82 o 
  -4 -13   3        0.94       -1.69      3.67 o 
  -3 -13   3        0.81       -0.62      2.51 o 
  -2 -13   3       23.94       29.60      3.62 o 
  -1 -13   3        0.02        0.53      2.64 o 
   0 -13   3        0.35        2.03      2.90 o 
 -11 -12   3        5.05        4.85      5.06 o 
 -10 -12   3        1.45        6.16      3.48 o 
  -9 -12   3        4.21        1.18      3.81 o 
  -8 -12   3       10.86       10.33      5.40 o 
  -7 -12   3        0.37       -2.58      2.58 o 
  -6 -12   3        1.74        2.29      3.98 o 
  -5 -12   3        2.59        2.73      3.69 o 
  -4 -12   3       21.52       21.06      6.30 o 
  -3 -12   3        7.82       14.31      7.35 o 
  -2 -12   3        0.00       -2.30      2.30 o 
  -1 -12   3        1.01       -1.67      3.81 o 
   0 -12   3       28.16       35.85      3.48 o 
   1 -12   3        5.70        5.77      2.69 o 
   2 -12   3        2.13        5.07      2.68 o 
   3 -12   3        0.02        1.08      2.85 o 
 -12 -11   3       48.46       58.90      8.37 o 
 -11 -11   3        0.84        1.19      3.30 o 
 -10 -11   3        0.50       -3.18      3.18 o 
  -9 -11   3       25.54       22.68      3.85 o 
  -8 -11   3       32.95       38.35      5.62 o 
  -7 -11   3       35.88       34.32      7.03 o 
  -6 -11   3        2.71        3.46      2.31 o 
  -5 -11   3      135.75      156.63     10.70 o 
  -4 -11   3       90.61       91.99      6.25 o 
  -3 -11   3       11.61       13.47      3.16 o 
  -2 -11   3       25.16       24.32      2.63 o 
  -1 -11   3        3.80        7.82      2.48 o 
   0 -11   3        7.61       11.29      2.54 o 
   1 -11   3       26.05       27.80      6.76 o 
   2 -11   3        2.86        0.32      2.50 o 
   3 -11   3        0.69        4.14      2.56 o 
   4 -11   3        2.82       -2.43      2.56 o 
   5 -11   3        3.79        9.45      4.32 o 
 -13 -10   3        6.64       17.09      5.46 o 
 -12 -10   3        3.40        4.35      3.08 o 
 -11 -10   3       10.82       18.21      3.29 o 
 -10 -10   3        0.46        1.28      2.25 o 
  -9 -10   3       25.32       21.53      2.40 o 
  -8 -10   3       44.15       39.74      3.80 o 
  -7 -10   3       21.40       29.13      2.22 o 
  -6 -10   3       80.48       82.91      4.44 o 
  -5 -10   3       13.35       10.61      1.88 o 
  -4 -10   3        3.91        2.53      2.46 o 
  -3 -10   3       21.12       22.78      3.09 o 
  -2 -10   3       34.17       36.86      5.14 o 
  -1 -10   3        8.49        8.78      2.04 o 
   0 -10   3       47.01       45.98      3.29 o 
   1 -10   3        0.18       -0.44      1.90 o 
   2 -10   3       45.46       37.00      3.36 o 
   3 -10   3       73.75       75.68      4.50 o 
   4 -10   3       22.08       24.45      3.32 o 
   5 -10   3       10.56        9.51      3.07 o 
   6 -10   3        0.51        3.31      3.99 o 
 -14  -9   3       24.41       36.30      6.64 o 
 -13  -9   3       12.13       17.39      3.51 o 
 -12  -9   3       47.62       41.92      5.49 o 
 -11  -9   3        0.14        0.28      2.13 o 
 -10  -9   3       23.15       27.64      2.85 o 
  -9  -9   3       12.52        9.14      2.02 o 
  -8  -9   3        1.76        0.78      1.54 o 
  -7  -9   3       63.02       60.76      3.03 o 
  -6  -9   3       94.82       99.80      3.33 o 
  -5  -9   3        1.03       -0.30      1.21 o 
  -4  -9   3        8.33        9.21      1.61 o 
  -3  -9   3        0.90        1.12      1.39 o 
  -2  -9   3      276.78      273.97      8.90 o 
  -1  -9   3        6.36        6.74      1.85 o 
   0  -9   3        3.23        1.15      1.66 o 
   1  -9   3        0.18        0.22      1.18 o 
   2  -9   3        7.35        6.53      1.64 o 
   3  -9   3        1.53        1.15      1.61 o 
   4  -9   3       40.15       35.64      2.73 o 
   5  -9   3       17.60       17.99      2.44 o 
   6  -9   3        0.29       -2.27      2.27 o 
   7  -9   3       14.38       16.81      3.52 o 
   8  -9   3        3.72        9.73      4.23 o 
 -14  -8   3        3.99        4.67      3.90 o 
 -13  -8   3        2.22        4.41      5.42 o 
 -12  -8   3       27.03       38.04      3.52 o 
 -11  -8   3        1.54        4.03      3.16 o 
 -10  -8   3        0.40       -0.32      1.86 o 
  -9  -8   3       33.46       32.13      2.95 o 
  -8  -8   3       29.69       25.92      2.47 o 
  -7  -8   3        2.97        3.14      1.38 o 
  -6  -8   3       20.99       17.39      1.69 o 
  -5  -8   3        8.71        8.64      1.35 o 
  -4  -8   3       20.01       20.91      1.70 o 
  -3  -8   3        0.01        0.61      0.97 o 
  -2  -8   3      178.50      179.48      3.08 o 
  -1  -8   3        0.80        2.57      1.06 o 
   0  -8   3       33.54       27.47      1.62 o 
   1  -8   3        6.05        6.82      1.39 o 
   2  -8   3        1.94       -1.31      1.42 o 
   3  -8   3       54.73       54.00      2.80 o 
   4  -8   3      122.24      102.68      4.01 o 
   5  -8   3       20.35       13.76      2.27 o 
   6  -8   3       18.65       14.49      2.50 o 
   7  -8   3        0.01        2.18      2.19 o 
   8  -8   3        3.28        1.68      2.42 o 
   9  -8   3        1.09        1.61      2.95 o 
 -14  -7   3        1.15        1.73      3.50 o 
 -13  -7   3        7.40       24.72      6.93 o 
 -12  -7   3        3.58        6.77      2.48 o 
 -11  -7   3       66.19       74.16      5.17 o 
 -10  -7   3      187.31      184.44      5.93 o 
  -9  -7   3        1.48        3.48      1.82 o 
  -8  -7   3      106.19       94.41      3.89 o 
  -7  -7   3      123.64      110.49      3.49 o 
  -6  -7   3       21.11       24.97      1.79 o 
  -5  -7   3       41.77       40.00      1.65 o 
  -4  -7   3        6.10        5.22      1.21 o 
  -3  -7   3        6.89        7.92      0.94 o 
  -2  -7   3        9.39       12.55      0.94 o 
  -1  -7   3        2.26        2.15      0.77 o 
   0  -7   3       10.00       12.72      1.03 o 
   1  -7   3        0.31        0.35      0.87 o 
   2  -7   3       18.06       17.89      1.54 o 
   3  -7   3       25.11       27.41      1.90 o 
   4  -7   3      222.02      201.43      4.75 o 
   5  -7   3       10.37        8.15      1.76 o 
   6  -7   3        0.08       -1.20      2.23 o 
   7  -7   3       20.40       19.62      3.71 o 
   8  -7   3       14.54       13.31      2.76 o 
   9  -7   3        0.01        2.49      2.49 o 
  10  -7   3        2.52        4.57      3.92 o 
 -15  -6   3       11.55       12.95      6.87 o 
 -14  -6   3        2.59        1.66      3.51 o 
 -13  -6   3       11.72       22.74      6.35 o 
 -12  -6   3       57.47       54.29      3.94 o 
 -11  -6   3      109.50       95.99      4.56 o 
 -10  -6   3      146.40      124.96      4.91 o 
  -9  -6   3       58.06       64.35      3.86 o 
  -8  -6   3       94.86       88.96      3.74 o 
  -7  -6   3       41.69       41.78      2.98 o 
  -6  -6   3       69.18       64.83      2.02 o 
  -5  -6   3      608.15      630.45      7.42 o 
  -4  -6   3     2362.15     2543.03     27.29 o 
  -3  -6   3       19.13       23.34      1.22 o 
  -2  -6   3       73.91       88.80      1.90 o 
  -1  -6   3      163.64      153.73      2.96 o 
   0  -6   3       46.37       60.60      1.63 o 
   1  -6   3        1.44        0.73      0.74 o 
   2  -6   3       41.39       40.14      1.73 o 
   3  -6   3        1.50        5.01      1.35 o 
   4  -6   3        8.17        5.96      1.47 o 
   5  -6   3        0.09       -0.18      1.34 o 
   6  -6   3        6.29        5.47      1.68 o 
   7  -6   3        8.50        9.60      1.95 o 
   8  -6   3       20.82       22.78      2.52 o 
   9  -6   3       23.83       24.29      3.14 o 
  10  -6   3        3.43        8.73      3.46 o 
  11  -6   3        1.38       -0.06      3.86 o 
 -15  -5   3        0.21       -1.85      3.61 o 
 -14  -5   3        2.56        7.16      6.03 o 
 -13  -5   3       80.90       82.71      7.50 o 
 -12  -5   3        5.43        5.41      3.23 o 
 -11  -5   3       18.82       18.18      3.04 o 
 -10  -5   3       15.77       11.96      2.17 o 
  -9  -5   3       48.17       40.79      2.55 o 
  -8  -5   3      224.79      206.35      4.49 o 
  -7  -5   3        1.34        2.07      1.13 o 
  -6  -5   3       17.79       17.60      1.31 o 
  -5  -5   3      240.04      278.49      4.41 o 
  -4  -5   3      997.04     1010.04     10.85 o 
  -3  -5   3      179.05      197.90      3.09 o 
  -2  -5   3      163.37      162.85      2.27 o 
  -1  -5   3      668.03      731.71      7.32 o 
   0  -5   3        3.48        4.55      0.70 o 
   1  -5   3        0.68        0.77      0.62 o 
   2  -5   3      170.18      175.17      2.71 o 
   3  -5   3      246.79      246.96      4.70 o 
   4  -5   3        2.09        0.59      0.95 o 
   5  -5   3        2.10        3.21      1.43 o 
   6  -5   3        0.19       -0.41      1.35 o 
   7  -5   3       11.45       11.31      2.29 o 
   8  -5   3       12.42       11.83      2.09 o 
   9  -5   3        8.89        9.49      2.17 o 
  10  -5   3        0.02        2.46      2.13 o 
  11  -5   3        1.93        3.56      3.19 o 
 -15  -4   3       24.73       40.48      5.87 o 
 -14  -4   3        1.68        1.00      3.00 o 
 -13  -4   3       18.82       27.25      3.96 o 
 -12  -4   3        0.02       -0.67      2.54 o 
 -11  -4   3        9.32       12.53      2.19 o 
 -10  -4   3        2.21        2.94      1.68 o 
  -9  -4   3       32.82       30.65      2.29 o 
  -8  -4   3      136.88      135.79      3.58 o 
  -7  -4   3        9.60        5.47      1.13 o 
  -6  -4   3      266.91      321.44      5.46 o 
  -5  -4   3       20.99       24.65      1.11 o 
  -4  -4   3       25.30       31.79      1.09 o 
  -3  -4   3      441.20      475.62      6.52 o 
  -2  -4   3        0.44        5.25      0.57 o 
  -1  -4   3      323.41      349.03      5.54 o 
   0  -4   3       85.64      114.93      1.82 o 
   1  -4   3     1126.20     1217.30     12.25 o 
   2  -4   3      814.42      883.75     12.06 o 
   3  -4   3      100.52       90.81      1.96 o 
   4  -4   3        0.31        3.05      1.75 o 
   5  -4   3      137.72      140.02      4.76 o 
   6  -4   3        0.02        0.20      1.19 o 
   7  -4   3        6.29        3.02      1.52 o 
   8  -4   3        2.67        2.06      1.62 o 
   9  -4   3        0.73       -0.58      1.72 o 
  10  -4   3        0.02       -1.19      1.98 o 
  11  -4   3        5.71        9.17      2.89 o 
  12  -4   3        7.41        9.89      3.10 o 
 -15  -3   3        4.03       -1.07      3.57 o 
 -14  -3   3        8.01       13.50      4.20 o 
 -13  -3   3       12.06       13.95      4.00 o 
 -12  -3   3       85.27       79.39      4.39 o 
 -11  -3   3      112.68      111.58      4.84 o 
 -10  -3   3        0.11       -0.80      1.46 o 
  -9  -3   3      116.98      109.99      3.77 o 
  -8  -3   3      896.22      837.95     10.70 o 
  -7  -3   3       30.83       30.78      1.59 o 
  -6  -3   3      264.40      271.70      4.71 o 
  -5  -3   3       13.34       14.67      1.02 o 
  -4  -3   3      205.66      201.00      2.92 o 
  -3  -3   3      263.37      274.82      3.27 o 
  -2  -3   3      136.77      175.98      2.32 o 
  -1  -3   3      319.97      283.15      3.46 o 
   0  -3   3      531.93      604.56      6.42 o 
   1  -3   3      124.78      117.64      2.38 o 
   2  -3   3       16.74       11.53      0.77 o 
   3  -3   3     2564.04     2574.45     24.25 o 
   4  -3   3      280.18      244.81      3.95 o 
   5  -3   3       21.68       25.22      1.60 o 
   6  -3   3       31.45       23.76      1.75 o 
   7  -3   3       64.98       62.96      2.58 o 
   8  -3   3       17.73       18.70      1.89 o 
   9  -3   3        1.79        0.48      1.62 o 
  10  -3   3       12.95       17.79      2.43 o 
  11  -3   3       12.36        8.56      2.70 o 
  12  -3   3        0.69       -1.68      2.51 o 
  13  -3   3        2.57        4.03      2.93 o 
 -15  -2   3        0.04       -4.28      4.28 o 
 -14  -2   3        0.24        1.08      3.27 o 
 -13  -2   3       27.87       25.38      3.67 o 
 -12  -2   3        6.37        6.56      2.42 o 
 -11  -2   3        5.01        3.48      2.16 o 
 -10  -2   3       64.85       67.03      3.30 o 
  -9  -2   3       62.87       67.59      2.74 o 
  -8  -2   3      277.59      280.10      4.91 o 
  -7  -2   3      455.63      464.09      6.57 o 
  -6  -2   3      555.62      586.15      7.29 o 
  -5  -2   3      156.85      160.81      2.64 o 
  -4  -2   3       40.78       40.07      1.63 o 
  -3  -2   3        4.34        1.68      0.47 o 
  -2  -2   3     6150.24     6376.98     50.49 o 
  -1  -2   3     3363.57     3459.62     27.72 o 
   0  -2   3      101.97      119.70      1.58 o 
   1  -2   3     1131.90     1178.09     10.23 o 
   2  -2   3     3274.76     3505.49     32.30 o 
   3  -2   3      382.24      451.73      5.09 o 
   4  -2   3      343.69      375.81      4.83 o 
   5  -2   3       69.31       74.67      2.36 o 
   6  -2   3        5.65        5.43      1.27 o 
   7  -2   3      625.97      631.04     10.11 o 
   8  -2   3       97.91       87.25      3.42 o 
   9  -2   3       84.50       86.66      3.58 o 
  10  -2   3        7.67        8.33      2.86 o 
  11  -2   3        4.61        4.73      2.93 o 
  12  -2   3        1.04        1.54      3.36 o 
  13  -2   3        6.70        5.14      3.06 o 
 -15  -1   3       25.93       21.17      6.98 o 
 -14  -1   3       13.25        7.49      5.31 o 
 -13  -1   3        2.84        4.44      4.55 o 
 -12  -1   3       13.00        6.48      3.88 o 
 -11  -1   3        2.19       -0.27      3.60 o 
 -10  -1   3      144.53      145.22      5.30 o 
  -9  -1   3       99.23       97.19      3.31 o 
  -8  -1   3        0.40       -0.37      1.18 o 
  -7  -1   3      483.35      522.79      7.44 o 
  -6  -1   3       59.88       70.82      2.04 o 
  -5  -1   3       14.94       17.81      1.06 o 
  -4  -1   3      211.47      226.32      2.91 o 
  -3  -1   3      961.99      989.81      8.50 o 
  -2  -1   3     2970.94     3337.34     26.70 o 
  -1  -1   3     4334.89     4607.10     36.68 o 
   0  -1   3    14933.55    15096.51    112.79 o 
   1  -1   3      161.90      131.85      1.55 o 
   2  -1   3     2636.87     2627.04     27.95 o 
   3  -1   3      294.28      301.90      4.89 o 
   4  -1   3       64.35       76.88      1.91 o 
   5  -1   3        0.55        3.53      1.38 o 
   6  -1   3      222.99      203.97      4.26 o 
   7  -1   3      376.08      369.58      6.69 o 
   8  -1   3      991.82     1014.85     15.82 o 
   9  -1   3        0.02       -0.60      2.65 o 
  10  -1   3        0.14       -0.88      2.05 o 
  11  -1   3       10.59       10.47      3.51 o 
  12  -1   3        0.63        2.84      3.45 o 
  13  -1   3       17.44       20.20      3.59 o 
  14  -1   3        1.30        1.42      4.51 o 
 -15   0   3       18.26       20.23      7.31 o 
 -14   0   3        1.42       -0.48      3.81 o 
 -13   0   3        1.28       -0.69      3.16 o 
 -12   0   3        8.86       10.97      2.92 o 
 -11   0   3       10.54        5.49      2.68 o 
 -10   0   3      298.96      291.12      7.57 o 
  -9   0   3      472.20      474.37      7.92 o 
  -8   0   3       55.92       50.91      2.33 o 
  -7   0   3      218.58      199.78      3.89 o 
  -6   0   3       70.64       63.53      2.02 o 
  -5   0   3      134.52      140.37      2.56 o 
  -4   0   3      133.44      145.45      2.16 o 
  -3   0   3       12.11       11.05      0.61 o 
  -2   0   3      327.33      372.59      3.65 o 
  -1   0   3    24095.86    23313.30    193.02 o 
   0   0   3      317.43      293.19      2.81 o 
   1   0   3     4289.06     4451.82     34.35 o 
   2   0   3      891.92      913.80      8.27 o 
   3   0   3      170.56      133.61      2.00 o 
   4   0   3      895.83      956.87     13.80 o 
   5   0   3       54.07       48.09      2.07 o 
   6   0   3       16.18       16.91      1.38 o 
   7   0   3      378.63      356.49      6.46 o 
   8   0   3       66.40       58.91      2.63 o 
   9   0   3        1.62        0.90      1.34 o 
  10   0   3       29.42       23.22      2.97 o 
  11   0   3       11.62       11.37      2.71 o 
  12   0   3       12.94       10.11      2.88 o 
  13   0   3        1.15        3.65      3.15 o 
  14   0   3        0.35        7.45      3.48 o 
 -14   1   3        8.27       13.06      4.81 o 
 -13   1   3        2.51        2.50      3.47 o 
 -12   1   3       34.60       38.49      4.97 o 
 -11   1   3       30.68       28.31      3.40 o 
 -10   1   3        4.15        4.61      2.12 o 
  -9   1   3        5.84        9.51      1.85 o 
  -8   1   3       41.86       41.55      3.09 o 
  -7   1   3       47.74       44.39      1.98 o 
  -6   1   3        0.93        1.04      0.88 o 
  -5   1   3        0.04       -0.72      0.72 o 
  -4   1   3      642.44      746.85      8.23 o 
  -3   1   3       12.95       15.89      0.84 o 
  -2   1   3      235.68      256.24      2.91 o 
  -1   1   3     1540.42     1697.37     14.60 o 
   0   1   3     8698.30     8747.90     69.72 o 
   1   1   3      680.14      651.32      6.25 o 
   2   1   3     3789.00     3867.64     34.47 o 
   3   1   3      685.76      752.02     10.85 o 
   4   1   3      156.57      160.67      2.85 o 
   5   1   3        0.30        0.40      1.00 o 
   6   1   3       31.46       32.19      1.52 o 
   7   1   3       17.89       12.68      1.43 o 
   8   1   3      436.72      457.06      8.02 o 
   9   1   3        1.86        1.45      1.34 o 
  10   1   3        0.86        0.97      1.56 o 
  11   1   3        0.69       -0.14      2.11 o 
  12   1   3       84.93       90.84      4.56 o 
  13   1   3        7.86       15.00      2.97 o 
  14   1   3       17.57       28.36      7.46 o 
 -14   2   3        0.08        4.66      4.37 o 
 -13   2   3       15.85       16.64      5.53 o 
 -12   2   3        8.41        4.94      3.65 o 
 -11   2   3       42.57       44.83      4.99 o 
 -10   2   3       37.03       30.10      2.88 o 
  -9   2   3      676.90      691.65     12.68 o 
  -8   2   3       23.68       20.50      2.59 o 
  -7   2   3       69.08       72.85      2.48 o 
  -6   2   3       33.27       31.97      1.50 o 
  -5   2   3      235.73      212.93      3.28 o 
  -4   2   3      100.34       93.60      1.81 o 
  -3   2   3     1001.70     1025.75     10.40 o 
  -2   2   3      317.16      313.50      3.38 o 
  -1   2   3      778.93      723.32      6.44 o 
   0   2   3      513.86      460.19      4.00 o 
   1   2   3       91.33       95.66      1.15 o 
   2   2   3      654.49      640.56      6.18 o 
   3   2   3       47.03       44.81      1.16 o 
   4   2   3      136.95      142.57      2.81 o 
   5   2   3     1215.86     1349.78     15.79 o 
   6   2   3       15.44       13.35      1.21 o 
   7   2   3       20.91       19.89      1.60 o 
   8   2   3       29.25       35.60      2.11 o 
   9   2   3       19.76       21.01      1.89 o 
  10   2   3      129.76      114.91      4.03 o 
  11   2   3        6.87        7.81      1.89 o 
  12   2   3       36.68       41.53      3.44 o 
  13   2   3       38.30       35.46      4.07 o 
  14   2   3        3.08        7.62      3.85 o 
  15   2   3        3.71        3.31      5.10 o 
 -13   3   3        0.94       -3.12      4.94 o 
 -12   3   3       31.94       35.48      5.19 o 
 -11   3   3        0.69        0.60      3.97 o 
 -10   3   3        2.88        3.85      2.32 o 
  -9   3   3      124.26      122.28      5.69 o 
  -8   3   3      122.43      123.71      3.86 o 
  -7   3   3       79.96       81.60      3.43 o 
  -6   3   3       90.95      111.82      2.64 o 
  -5   3   3      158.21      187.11      3.07 o 
  -4   3   3      417.53      471.26      5.31 o 
  -3   3   3      498.63      523.13      5.75 o 
  -2   3   3       20.53       24.22      0.70 o 
  -1   3   3      183.39      191.05      1.91 o 
   0   3   3      742.97      752.37      7.02 o 
   1   3   3        4.93        5.32      0.30 o 
   2   3   3      538.33      527.83      5.06 o 
   3   3   3      744.90      802.00      8.65 o 
   4   3   3      167.30      206.45      3.18 o 
   5   3   3     1700.61     1866.36     23.30 o 
   6   3   3      133.74      169.72      3.34 o 
   7   3   3      521.40      539.09      7.93 o 
   8   3   3      256.96      256.35      4.46 o 
   9   3   3      239.05      224.36      5.27 o 
  10   3   3      447.56      422.00      8.19 o 
  11   3   3      103.53      104.50      4.06 o 
  12   3   3       18.81       20.73      4.22 o 
  13   3   3        4.17        8.17      3.39 o 
  14   3   3        0.01        3.22      3.72 o 
  15   3   3        7.93       10.28      4.34 o 
 -13   4   3       10.62        7.22      3.82 o 
 -12   4   3        0.08       -2.88      2.88 o 
 -11   4   3        6.19        1.98      2.97 o 
 -10   4   3        0.06        0.15      2.07 o 
  -9   4   3        4.03        3.88      1.95 o 
  -8   4   3        4.05        2.33      1.73 o 
  -7   4   3        3.67        2.28      1.09 o 
  -6   4   3       23.60       27.02      1.83 o 
  -5   4   3       95.14      106.09      2.34 o 
  -4   4   3      545.42      543.45      7.36 o 
  -3   4   3        4.84        7.82      0.77 o 
  -2   4   3      430.31      396.13      4.40 o 
  -1   4   3      213.39      202.23      2.81 o 
   0   4   3        9.77        6.36      0.55 o 
   1   4   3        0.09       -0.11      0.30 o 
   2   4   3     2874.49     3125.46     37.50 o 
   3   4   3      336.86      380.07      4.36 o 
   4   4   3        1.46       -0.45      0.45 o 
   5   4   3        1.73        0.66      0.61 o 
   6   4   3        0.12        0.54      0.66 o 
   7   4   3        1.87        1.94      0.89 o 
   8   4   3       12.13       13.65      1.38 o 
   9   4   3        1.30       -1.37      1.37 o 
  10   4   3       32.45       25.15      2.55 o 
  11   4   3        0.06       -1.43      1.79 o 
  12   4   3       10.15        9.94      2.67 o 
  13   4   3        6.26       10.62      3.58 o 
  14   4   3        0.05       -1.21      3.90 o 
  15   4   3        1.79        1.94      3.64 o 
 -12   5   3        0.12       -3.27      3.27 o 
 -11   5   3        2.11        4.71      2.59 o 
 -10   5   3        7.09        4.94      2.14 o 
  -9   5   3        1.67       -1.60      1.60 o 
  -8   5   3       17.95       17.27      2.10 o 
  -7   5   3        7.80        3.46      1.67 o 
  -6   5   3        1.21        0.35      1.16 o 
  -5   5   3       65.81       59.37      1.84 o 
  -4   5   3       11.81       11.13      1.14 o 
  -3   5   3       90.95      106.93      2.32 o 
  -2   5   3       38.44       29.42      1.08 o 
  -1   5   3      152.56      153.33      2.38 o 
   0   5   3      112.56       85.93      1.70 o 
   1   5   3        0.63        0.51      0.48 o 
   2   5   3     4711.07     4916.86     76.03 o 
   3   5   3      125.68      136.43      3.99 o 
   4   5   3     1401.15     1521.08     21.00 o 
   5   5   3      164.01      183.90      3.29 o 
   6   5   3       24.60       19.37      1.36 o 
   7   5   3       34.95       51.53      2.47 o 
   8   5   3       57.95       65.96      2.85 o 
   9   5   3      132.95      133.76      4.46 o 
  10   5   3       28.75       26.23      4.05 o 
  11   5   3       24.94       27.46      3.22 o 
  12   5   3        7.41        4.46      2.48 o 
  13   5   3        6.15       11.54      5.54 o 
  14   5   3        0.71       -3.04      3.04 o 
  15   5   3       27.33       21.09      4.92 o 
 -12   6   3       29.40       36.00      9.22 o 
 -11   6   3       19.09       15.74      3.74 o 
 -10   6   3        7.59        2.28      2.47 o 
  -9   6   3        0.82        0.60      2.81 o 
  -8   6   3       13.94       12.85      2.31 o 
  -7   6   3        8.61        1.57      1.73 o 
  -6   6   3       22.98       16.63      2.01 o 
  -5   6   3        5.38        3.59      1.36 o 
  -4   6   3      113.73      104.70      2.65 o 
  -3   6   3       25.02       29.24      1.53 o 
  -2   6   3        8.22        5.51      0.61 o 
  -1   6   3       16.01       16.12      0.75 o 
   0   6   3       23.20       34.62      1.05 o 
   1   6   3       73.49       88.35      5.76 o 
   2   6   3       88.67      102.54      3.06 o 
   3   6   3      131.72      150.12      2.64 o 
   4   6   3       80.30       93.82      2.13 o 
   5   6   3      133.13      122.81      2.74 o 
   6   6   3      108.74      103.49      3.51 o 
   7   6   3      231.65      222.03      4.12 o 
   8   6   3      220.44      208.09      4.80 o 
   9   6   3      496.16      432.00     10.52 o 
  10   6   3      421.63      366.58      9.87 o 
  11   6   3       76.69       75.92      4.53 o 
  12   6   3        6.25        6.50      2.49 o 
  13   6   3        2.80        4.56      2.51 o 
  14   6   3        0.20       -1.71      3.10 o 
  15   6   3       40.19       51.53      7.84 o 
 -11   7   3        0.19        0.93      2.66 o 
 -10   7   3        0.54        1.06      3.45 o 
  -9   7   3        2.30        0.67      2.22 o 
  -8   7   3        0.53       -0.18      2.23 o 
  -7   7   3        1.77        0.47      1.99 o 
  -6   7   3       90.52       81.40      3.87 o 
  -5   7   3        0.50        1.05      1.41 o 
  -4   7   3      107.92       92.13      2.53 o 
  -3   7   3      183.34      187.23      3.36 o 
  -2   7   3      110.39      104.66      2.53 o 
  -1   7   3      148.15      131.22      2.52 o 
   0   7   3       38.40       29.22      1.08 o 
   1   7   3       47.10       49.31      4.82 o 
   2   7   3        8.85        3.61      2.46 o 
   3   7   3       25.66       25.19      1.16 o 
   4   7   3        1.04       -0.71      0.71 o 
   5   7   3      171.79      182.05      3.81 o 
   6   7   3      316.45      336.62      5.70 o 
   7   7   3        0.22       -0.94      0.94 o 
   8   7   3       58.39       65.86      3.12 o 
   9   7   3      232.05      206.25      6.66 o 
  10   7   3       25.50       21.43      2.75 o 
  11   7   3        4.34        7.27      3.03 o 
  12   7   3        3.40        3.42      3.20 o 
  13   7   3        6.60       10.41      2.88 o 
  14   7   3        0.48        6.02      7.32 o 
  15   7   3        9.45       -1.63      5.37 o 
 -10   8   3        0.21       -0.88      2.21 o 
  -9   8   3        1.47        1.50      2.03 o 
  -8   8   3       16.68       15.41      2.47 o 
  -7   8   3       18.95       27.22      2.60 o 
  -6   8   3       18.90       17.85      2.07 o 
  -5   8   3       53.90       53.74      2.72 o 
  -4   8   3        0.42        1.59      1.24 o 
  -3   8   3        8.91       12.80      1.19 o 
  -2   8   3       35.80       31.94      1.47 o 
  -1   8   3        0.64       -0.99      1.00 o 
   0   8   3      946.96      882.96     11.94 o 
   1   8   3      458.30      473.29     13.94 o 
   2   8   3        0.02        2.01      2.13 o 
   3   8   3        0.32        0.03      0.66 o 
   4   8   3        0.16        0.44      0.80 o 
   5   8   3      163.01      165.56      3.40 o 
   6   8   3      166.36      178.56      3.64 o 
   7   8   3     1732.20     1634.16     24.78 o 
   8   8   3      110.24      110.28      5.17 o 
   9   8   3      148.32      140.26      5.32 o 
  10   8   3        0.50        1.44      1.85 o 
  11   8   3       17.35       20.91      2.96 o 
  12   8   3       19.37       21.87      4.19 o 
  13   8   3       14.18       17.08      3.38 o 
  14   8   3       98.43      136.47      8.24 o 
  15   8   3       90.88      104.40      9.90 o 
  -9   9   3       34.49       42.92      4.00 o 
  -8   9   3       19.52       21.63      3.47 o 
  -7   9   3        6.32        5.42      2.07 o 
  -6   9   3        7.27        3.77      1.76 o 
  -5   9   3        0.92        0.88      1.39 o 
  -4   9   3       15.19       14.57      2.90 o 
  -3   9   3        7.42        3.57      1.48 o 
  -2   9   3        1.64        2.95      1.28 o 
  -1   9   3       37.01       37.52      1.64 o 
   0   9   3      323.72      334.86      5.32 o 
   1   9   3      136.13      118.20      8.54 o 
   2   9   3       46.33       42.88      4.40 o 
   3   9   3      123.61      118.54      3.94 o 
   4   9   3      251.01      221.30      4.25 o 
   5   9   3       46.44       36.38      1.85 o 
   6   9   3       48.28       43.64      2.70 o 
   7   9   3      157.84      177.16      4.30 o 
   8   9   3       77.70       67.46      2.91 o 
   9   9   3       86.42       97.48      4.33 o 
  10   9   3       50.41       59.91      3.76 o 
  11   9   3       37.51       34.04      3.37 o 
  12   9   3        1.36       -0.87      2.55 o 
  13   9   3        0.03       -1.40      3.25 o 
  14   9   3       32.03       36.85      4.15 o 
  -8  10   3        1.13        3.97      3.20 o 
  -7  10   3       24.81       29.75      3.74 o 
  -6  10   3        1.14        3.86      2.45 o 
  -5  10   3        1.53        3.00      2.02 o 
  -4  10   3        0.37        0.67      1.86 o 
  -3  10   3        3.12        6.03      1.91 o 
  -2  10   3       31.12       27.78      2.09 o 
  -1  10   3       15.78       15.85      1.73 o 
   0  10   3        5.59        5.47      1.14 o 
   1  10   3       40.85       44.29      4.72 o 
   2  10   3        1.44       -0.02      3.31 o 
   3  10   3      157.19      139.97     11.62 o 
   4  10   3      253.01      236.57      4.16 o 
   5  10   3      188.69      190.44      5.05 o 
   6  10   3      558.83      525.70     11.10 o 
   7  10   3       19.18       12.56      2.19 o 
   8  10   3       10.64        4.77      1.18 o 
   9  10   3       24.33       24.68      2.42 o 
  10  10   3       14.71       13.90      2.49 o 
  11  10   3        0.00       -1.86      1.90 o 
  12  10   3       10.68       10.02      2.52 o 
  13  10   3       12.12       11.46      2.95 o 
  14  10   3       27.21       35.70     12.12 o 
  -7  11   3        4.21        8.82      3.26 o 
  -6  11   3        1.51        2.81      2.56 o 
  -5  11   3       16.27       18.22      2.95 o 
  -4  11   3        3.43        6.52      2.27 o 
  -3  11   3        3.84        4.49      1.97 o 
  -2  11   3        4.36        4.54      1.73 o 
  -1  11   3        5.03        6.83      1.53 o 
   0  11   3        9.46        8.26      1.80 o 
   1  11   3       14.82       13.78      1.77 o 
   2  11   3        1.07       -1.29      2.77 o 
   3  11   3       21.74       16.10      5.70 o 
   4  11   3      180.74      176.92      3.69 o 
   5  11   3        3.03        5.73      1.44 o 
   6  11   3       14.28       13.47      1.59 o 
   7  11   3       17.42       16.45      1.79 o 
   8  11   3        0.73        0.51      1.39 o 
   9  11   3        0.22       -0.53      1.85 o 
  10  11   3        7.42        6.77      3.27 o 
  11  11   3       19.85       19.60      3.93 o 
  12  11   3       16.15       15.65      3.77 o 
  13  11   3        6.86        1.42      5.11 o 
  -6  12   3        6.20        7.47      3.84 o 
  -5  12   3        0.70        0.56      3.23 o 
  -4  12   3        2.64        8.40      2.52 o 
  -3  12   3        0.23        5.46      2.52 o 
  -2  12   3       45.20       42.45      3.00 o 
  -1  12   3       16.53       15.72      2.04 o 
   0  12   3       17.98       17.36      2.46 o 
   1  12   3       34.53       35.04      1.94 o 
   2  12   3        0.98       -2.22      3.10 o 
   3  12   3        0.40        2.67      4.67 o 
   4  12   3       11.13        9.89      1.11 o 
   5  12   3       10.00        7.96      1.22 o 
   6  12   3       28.08       24.50      2.23 o 
   7  12   3        2.96        3.85      1.40 o 
   8  12   3        4.91        8.25      2.11 o 
   9  12   3        0.31       -0.59      2.54 o 
  10  12   3        0.62        0.51      2.50 o 
  11  12   3       99.07      117.14      6.83 o 
  12  12   3      108.97      120.54      7.37 o 
  13  12   3        0.12       -4.00      4.00 o 
  -4  13   3        1.54        0.37      2.50 o 
  -3  13   3        5.65        5.29      2.39 o 
  -2  13   3        1.97       -0.01      1.89 o 
  -1  13   3        3.80        4.40      3.70 o 
   0  13   3        0.58        0.75      1.46 o 
   1  13   3       42.48       44.22      3.59 o 
   2  13   3        0.37       15.65      5.55 o 
   3  13   3       21.78       28.33      7.19 o 
   4  13   3        1.71        2.42      2.88 o 
   5  13   3        0.17       -0.29      0.99 o 
   6  13   3        0.02        0.97      1.21 o 
   7  13   3       16.99       20.26      2.51 o 
   8  13   3        1.93        3.07      1.71 o 
   9  13   3       53.61       55.68      4.29 o 
  10  13   3        0.01        0.63      2.54 o 
  11  13   3       11.35       15.00      3.62 o 
  12  13   3        5.17        0.33      4.43 o 
  -2  14   3        0.55        3.20      3.48 o 
  -1  14   3       10.00        9.00      2.03 o 
   0  14   3       10.81       12.93      2.39 o 
   1  14   3        1.53       -0.06      5.76 o 
   3  14   3       36.86       69.15      9.83 o 
   4  14   3       18.03       23.72      6.73 o 
   5  14   3        2.45       14.92      6.28 o 
   6  14   3        1.28        1.01      1.41 o 
   7  14   3       19.36       22.06      2.06 o 
   8  14   3        5.24       11.02      4.82 o 
   9  14   3        9.39        8.49      2.85 o 
  10  14   3        8.34        7.27      3.03 o 
   6  15   3        0.03       -1.18      1.73 o 
   7  15   3        2.41        3.55      1.80 o 
   8  15   3        1.46        0.38      2.20 o 
  -8 -13   4       15.74       11.49      4.76 o 
  -7 -13   4        5.46       -0.96      2.85 o 
  -6 -13   4        1.02       -0.14      3.55 o 
  -5 -13   4        0.02       -1.94      3.20 o 
  -4 -13   4        7.14        5.93      3.58 o 
  -3 -13   4        3.93        2.72      3.15 o 
  -2 -13   4        0.05        0.57      2.72 o 
  -1 -13   4        0.02        2.44      3.91 o 
 -10 -12   4        8.29        8.43      5.03 o 
  -9 -12   4        2.48       -0.82      3.04 o 
  -8 -12   4        2.31        3.44      3.10 o 
  -7 -12   4       12.37       13.01      3.30 o 
  -6 -12   4        2.50       -0.68      2.54 o 
  -5 -12   4        0.00        5.54      2.54 o 
  -4 -12   4       28.59       27.25      7.69 o 
  -3 -12   4       14.27       18.71      3.34 o 
  -2 -12   4        3.98        2.19      2.68 o 
  -1 -12   4        9.26        7.05      3.01 o 
   0 -12   4        4.35        4.42      6.29 o 
   1 -12   4        0.47       -0.72      2.77 o 
   2 -12   4       16.01       11.59      3.20 o 
 -11 -11   4        5.64        4.65      4.05 o 
 -10 -11   4        0.11       -2.70      2.96 o 
  -9 -11   4        0.00        0.08      2.81 o 
  -8 -11   4       23.90       22.37      3.68 o 
  -7 -11   4       14.83       16.10      3.41 o 
  -6 -11   4       17.35       15.22      7.50 o 
  -5 -11   4       18.68       18.61      2.87 o 
  -4 -11   4        0.66       -0.23      3.01 o 
  -3 -11   4        2.04        6.26      2.43 o 
  -2 -11   4        0.77        3.10      2.25 o 
  -1 -11   4        1.00        0.83      2.37 o 
   0 -11   4        0.30        0.39      2.28 o 
   1 -11   4       24.00       28.23      4.53 o 
   2 -11   4        5.88        3.02      2.65 o 
   3 -11   4        0.13       -0.39      2.59 o 
   4 -11   4       12.74       17.58      3.54 o 
 -12 -10   4        0.95       -1.46      2.84 o 
 -11 -10   4        0.01        0.87      2.35 o 
 -10 -10   4        2.44       -0.92      2.62 o 
  -9 -10   4        3.60        5.75      2.66 o 
  -8 -10   4       17.93       17.34      2.70 o 
  -7 -10   4       66.25       78.47      5.18 o 
  -6 -10   4       10.62        9.93      2.61 o 
  -5 -10   4       19.13       22.13      2.91 o 
  -4 -10   4        2.86        2.30      1.99 o 
  -3 -10   4       29.17       22.41      2.31 o 
  -2 -10   4      102.01      109.15      4.09 o 
  -1 -10   4        2.95       -1.21      2.03 o 
   0 -10   4       23.16       16.01      2.69 o 
   1 -10   4       44.40       52.02      3.73 o 
   2 -10   4        7.16        6.57      2.59 o 
   3 -10   4       11.49       15.87      3.03 o 
   4 -10   4        0.22       -0.58      2.52 o 
   5 -10   4        6.26        3.99      2.95 o 
   6 -10   4       15.36       18.87      4.59 o 
 -13  -9   4        6.21        8.97      3.29 o 
 -12  -9   4        0.30       -0.06      2.95 o 
 -11  -9   4        7.61        4.54      2.54 o 
 -10  -9   4        1.02        0.94      2.74 o 
  -9  -9   4       16.99       18.32      2.53 o 
  -8  -9   4       21.61       15.19      2.57 o 
  -7  -9   4        1.37        2.41      1.63 o 
  -6  -9   4      198.08      199.97      5.39 o 
  -5  -9   4        6.93        2.72      1.39 o 
  -4  -9   4        3.59        3.28      1.66 o 
  -3  -9   4       38.50       39.31      2.03 o 
  -2  -9   4        1.83        2.37      1.48 o 
  -1  -9   4       27.19       26.34      1.86 o 
   0  -9   4        1.20        3.02      1.36 o 
   1  -9   4        0.99        0.53      2.48 o 
   2  -9   4       30.37       24.84      2.49 o 
   3  -9   4       43.93       45.65      2.94 o 
   4  -9   4       32.48       36.65      2.88 o 
   5  -9   4       18.70       20.15      2.63 o 
   6  -9   4       10.63       16.09      3.41 o 
   7  -9   4        0.04        5.10      3.25 o 
 -14  -8   4        4.71        7.62      7.86 o 
 -13  -8   4        3.98        7.55      3.67 o 
 -12  -8   4        7.13        9.53      2.91 o 
 -11  -8   4       27.86       30.46      6.40 o 
 -10  -8   4        3.13        6.16      2.17 o 
  -9  -8   4        3.72        2.19      2.57 o 
  -8  -8   4        7.30        6.43      1.90 o 
  -7  -8   4       63.97       59.39      4.47 o 
  -6  -8   4       64.52       73.49      2.88 o 
  -5  -8   4        0.90        0.95      1.23 o 
  -4  -8   4        0.35        2.25      1.17 o 
  -3  -8   4      229.59      221.58      4.66 o 
  -2  -8   4      209.89      217.65      4.19 o 
  -1  -8   4       15.43       12.13      1.50 o 
   0  -8   4        7.47        5.49      1.45 o 
   1  -8   4       51.40       49.42      2.72 o 
   2  -8   4       23.10       22.29      3.20 o 
   3  -8   4        9.60        9.23      1.98 o 
   4  -8   4        0.85        0.80      1.81 o 
   5  -8   4        0.27       -1.73      1.73 o 
   6  -8   4        2.03        0.09      2.13 o 
   7  -8   4        8.96        9.60      2.57 o 
   8  -8   4        1.09        3.38      2.61 o 
 -14  -7   4       61.71       61.16      6.33 o 
 -13  -7   4        0.64       -0.48      3.15 o 
 -12  -7   4       30.34       31.59      5.87 o 
 -11  -7   4      117.24      110.94      5.06 o 
 -10  -7   4       10.30        7.89      2.48 o 
  -9  -7   4      235.87      223.31      6.42 o 
  -8  -7   4       20.48       13.89      2.14 o 
  -7  -7   4        5.62        5.34      1.83 o 
  -6  -7   4       11.98       10.85      1.58 o 
  -5  -7   4        4.32        3.11      1.30 o 
  -4  -7   4       40.46       36.55      1.98 o 
  -3  -7   4      119.99      113.29      3.81 o 
  -2  -7   4      197.47      214.76      3.68 o 
  -1  -7   4        0.14       -0.85      0.85 o 
   0  -7   4        1.76        0.41      1.13 o 
   1  -7   4       41.31       42.06      2.01 o 
   2  -7   4        6.22        6.91      1.38 o 
   3  -7   4        0.01        1.87      1.41 o 
   4  -7   4       70.86       62.59      2.84 o 
   5  -7   4       21.55       24.78      3.11 o 
   6  -7   4        2.12        3.34      2.04 o 
   7  -7   4        1.53        3.30      3.27 o 
   8  -7   4        2.29        0.62      2.30 o 
   9  -7   4        1.59        0.66      2.53 o 
 -15  -6   4        5.56        0.30      6.52 o 
 -14  -6   4        0.49        2.92      4.73 o 
 -13  -6   4        7.19       11.28      3.39 o 
 -12  -6   4        1.47        4.76      3.36 o 
 -11  -6   4        4.59        1.95      2.51 o 
 -10  -6   4       11.18       12.01      2.42 o 
  -9  -6   4       25.98       24.84      2.62 o 
  -8  -6   4      139.15      129.11      4.71 o 
  -7  -6   4      191.59      173.16      4.46 o 
  -6  -6   4        9.86        7.53      1.25 o 
  -5  -6   4        6.93        3.80      0.96 o 
  -4  -6   4        0.08       -0.77      0.77 o 
  -3  -6   4       18.10       16.73      1.05 o 
  -2  -6   4       49.06       45.54      1.42 o 
  -1  -6   4       18.04       17.61      1.34 o 
   0  -6   4        1.82        2.08      0.67 o 
   1  -6   4        0.31        2.21      0.73 o 
   2  -6   4       97.62       91.76      2.76 o 
   3  -6   4       12.57        9.85      1.56 o 
   4  -6   4       14.04        9.14      1.66 o 
   5  -6   4        0.02       -1.52      1.52 o 
   6  -6   4        1.61       -1.46      1.46 o 
   7  -6   4        5.84        3.33      1.75 o 
   8  -6   4       10.86       11.84      3.81 o 
   9  -6   4        0.36        1.35      2.39 o 
  10  -6   4        0.00        3.53      3.21 o 
 -15  -5   4       15.73       24.99      7.95 o 
 -14  -5   4       15.69       22.84      4.28 o 
 -13  -5   4        7.76        8.66      4.13 o 
 -12  -5   4       60.42       53.84      4.76 o 
 -11  -5   4        3.82        2.20      2.15 o 
 -10  -5   4        5.08        7.30      2.11 o 
  -9  -5   4       46.79       48.62      2.75 o 
  -8  -5   4       42.39       47.59      2.59 o 
  -7  -5   4      175.47      170.11      4.80 o 
  -6  -5   4       98.74      105.67      2.71 o 
  -5  -5   4       61.69       53.53      2.80 o 
  -4  -5   4       50.26       51.87      1.78 o 
  -3  -5   4      148.08      154.69      3.68 o 
  -2  -5   4        6.16        6.32      0.77 o 
  -1  -5   4        6.68        3.25      0.70 o 
   0  -5   4       18.35       23.09      1.05 o 
   1  -5   4      205.39      219.84      4.32 o 
   2  -5   4       28.47       26.48      1.20 o 
   3  -5   4       78.35       74.72      2.33 o 
   4  -5   4       70.79       64.60      2.78 o 
   5  -5   4        4.79        2.47      1.50 o 
   6  -5   4       11.04       10.05      1.80 o 
   7  -5   4       21.00       20.24      2.26 o 
   8  -5   4       18.27       20.29      2.38 o 
   9  -5   4        2.61        2.53      2.12 o 
  10  -5   4       18.94       19.05      3.14 o 
  11  -5   4        3.99        6.85      3.60 o 
 -15  -4   4        0.21       -3.22      3.22 o 
 -14  -4   4        0.45       -2.96      2.96 o 
 -13  -4   4        9.40        8.73      3.25 o 
 -12  -4   4        5.98        6.58      2.78 o 
 -11  -4   4      133.85      132.49      5.20 o 
 -10  -4   4       26.39       26.42      2.43 o 
  -9  -4   4      120.53      110.83      3.90 o 
  -8  -4   4      124.82      112.37      3.68 o 
  -7  -4   4      294.49      271.14      5.03 o 
  -6  -4   4       89.94       87.07      2.39 o 
  -5  -4   4      133.94      139.33      2.68 o 
  -4  -4   4        0.79       -0.63      0.63 o 
  -3  -4   4        5.11        8.29      1.27 o 
  -2  -4   4      168.28      197.90      3.02 o 
  -1  -4   4       20.91       21.32      1.02 o 
   0  -4   4      196.59      213.82      3.10 o 
   1  -4   4        2.84        6.23      1.01 o 
   2  -4   4     1507.76     1596.74     16.98 o 
   3  -4   4      234.78      245.62      3.78 o 
   4  -4   4      166.18      172.92      3.47 o 
   5  -4   4       79.38       84.16      2.78 o 
   6  -4   4       20.75       17.90      1.71 o 
   7  -4   4       30.94       26.31      2.21 o 
   8  -4   4       75.10       78.06      3.46 o 
   9  -4   4       42.03       47.94      3.54 o 
  10  -4   4       13.06       12.55      2.83 o 
  11  -4   4        1.11       -1.93      2.35 o 
  12  -4   4        0.04       -0.74      2.72 o 
 -15  -3   4       31.45       28.09      7.16 o 
 -14  -3   4       38.41       40.87      5.51 o 
 -13  -3   4        0.04       -2.51      2.51 o 
 -12  -3   4        0.45       -1.40      2.42 o 
 -11  -3   4        2.37        2.54      2.07 o 
 -10  -3   4        5.03        4.08      1.90 o 
  -9  -3   4       32.84       32.58      2.40 o 
  -8  -3   4       87.90       69.25      2.67 o 
  -7  -3   4       41.46       42.88      1.86 o 
  -6  -3   4      128.32      133.14      2.89 o 
  -5  -3   4      293.72      297.61      4.57 o 
  -4  -3   4       39.28       44.57      1.42 o 
  -3  -3   4       32.17       30.90      1.04 o 
  -2  -3   4     1782.22     1986.86     18.15 o 
  -1  -3   4     1548.79     1531.60     18.79 o 
   0  -3   4      259.00      291.53      3.49 o 
   1  -3   4     1342.80     1442.79     13.99 o 
   2  -3   4     1378.86     1353.51     13.32 o 
   3  -3   4      766.11      757.28      8.61 o 
   4  -3   4        5.87        5.69      1.45 o 
   5  -3   4       16.10       12.72      2.16 o 
   6  -3   4      241.32      221.77      4.54 o 
   7  -3   4       50.49       52.47      2.53 o 
   8  -3   4        8.96        6.38      1.73 o 
   9  -3   4       75.11       74.69      3.55 o 
  10  -3   4        4.31        8.75      2.55 o 
  11  -3   4        4.00        1.94      2.43 o 
  12  -3   4        3.14        2.28      2.71 o 
 -15  -2   4        6.49        3.18      5.61 o 
 -14  -2   4        1.51       -3.36      5.44 o 
 -13  -2   4       19.73        9.05      4.11 o 
 -12  -2   4        1.44        1.97      2.22 o 
 -11  -2   4       23.69       20.89      2.78 o 
 -10  -2   4       11.87       14.56      2.16 o 
  -9  -2   4       71.67       64.60      3.07 o 
  -8  -2   4      479.86      444.17      7.42 o 
  -7  -2   4       37.76       26.29      1.59 o 
  -6  -2   4        0.06       -0.78      0.86 o 
  -5  -2   4       65.88       63.09      1.82 o 
  -4  -2   4       64.92       67.96      1.65 o 
  -3  -2   4     1134.75     1160.97     11.73 o 
  -2  -2   4      134.32      127.17      2.67 o 
  -1  -2   4       25.01       34.71      1.44 o 
   0  -2   4     1440.74     1335.10     12.88 o 
   1  -2   4      436.50      462.78      5.09 o 
   2  -2   4       59.22       63.48      1.51 o 
   3  -2   4      105.01      111.73      2.20 o 
   4  -2   4      139.58      145.01      2.83 o 
   5  -2   4       27.97       27.65      1.41 o 
   6  -2   4       93.46       85.06      2.79 o 
   7  -2   4       73.03       69.49      2.82 o 
   8  -2   4       50.35       46.15      2.40 o 
   9  -2   4       27.77       22.17      2.10 o 
  10  -2   4       32.98       33.13      3.29 o 
  11  -2   4       33.95       37.91      3.62 o 
  12  -2   4        5.47        5.86      2.87 o 
  13  -2   4        0.05       -1.61      2.76 o 
 -15  -1   4        2.91       10.71      5.94 o 
 -14  -1   4        1.04       -0.45      4.46 o 
 -13  -1   4       15.63       19.53      4.95 o 
 -12  -1   4       23.03       28.25      3.65 o 
 -11  -1   4      101.84       93.06      4.59 o 
 -10  -1   4      438.47      417.25      9.56 o 
  -9  -1   4        0.01       -1.17      1.32 o 
  -8  -1   4      230.08      210.57      6.45 o 
  -7  -1   4      394.64      382.46      6.37 o 
  -6  -1   4      780.44      803.49      9.50 o 
  -5  -1   4       27.75       32.26      1.37 o 
  -4  -1   4       11.29        9.10      0.79 o 
  -3  -1   4      579.94      606.78      5.90 o 
  -2  -1   4      534.72      556.82      5.04 o 
  -1  -1   4     3675.59     3676.39     27.83 o 
   0  -1   4     2135.63     2212.45     17.03 o 
   1  -1   4       54.27       65.33      1.20 o 
   2  -1   4        0.54        0.98      0.53 o 
   3  -1   4       59.30       54.05      1.56 o 
   4  -1   4      218.13      202.40      3.61 o 
   5  -1   4        4.18        7.35      1.07 o 
   6  -1   4        0.50        1.42      1.11 o 
   7  -1   4      467.12      445.37      6.60 o 
   8  -1   4      149.26      139.42      3.63 o 
   9  -1   4       13.26        9.61      1.90 o 
  10  -1   4        0.00       -1.90      1.90 o 
  11  -1   4       30.75       26.71      3.76 o 
  12  -1   4        0.01       -2.36      2.36 o 
  13  -1   4       19.30       13.42      3.24 o 
  14  -1   4        0.00        2.42      5.04 o 
 -14   0   4       10.07        5.34      6.88 o 
 -13   0   4       11.66       16.51      4.32 o 
 -12   0   4       15.54       14.46      3.12 o 
 -11   0   4      245.15      238.52      8.06 o 
 -10   0   4       38.53       34.86      3.56 o 
  -9   0   4      131.08      134.92      6.01 o 
  -8   0   4      416.62      411.38      6.97 o 
  -7   0   4       65.02       63.22      2.25 o 
  -6   0   4      257.66      303.45      4.90 o 
  -5   0   4       31.10       23.99      1.32 o 
  -4   0   4        5.10        3.25      0.65 o 
  -3   0   4     1041.59     1020.47      9.09 o 
  -2   0   4     2624.39     2785.98     22.11 o 
  -1   0   4      106.19      118.92      1.51 o 
   0   0   4      245.91      249.29      2.49 o 
   1   0   4       17.19       12.40      0.58 o 
   2   0   4     1518.09     1432.21     12.12 o 
   3   0   4      264.62      234.66      3.17 o 
   4   0   4      178.12      194.88      3.77 o 
   5   0   4      146.22      146.57      3.74 o 
   6   0   4       69.23       75.46      2.97 o 
   7   0   4      242.61      223.31      4.81 o 
   8   0   4      137.66      139.77      4.33 o 
   9   0   4       10.99       13.79      1.78 o 
  10   0   4       74.83       76.98      4.46 o 
  11   0   4        0.39        0.85      2.18 o 
  12   0   4        5.16       14.60      4.06 o 
  13   0   4       17.75       19.91      4.00 o 
  14   0   4       27.61       28.43     17.06 o 
 -14   1   4       24.02       24.90      5.32 o 
 -13   1   4        3.44        0.97      3.68 o 
 -12   1   4       19.27       23.00      4.27 o 
 -11   1   4       46.77       50.72      6.82 o 
 -10   1   4        3.47       -0.02      1.99 o 
  -9   1   4      174.62      155.95      5.17 o 
  -8   1   4       45.78       48.55      2.32 o 
  -7   1   4       12.68        9.09      1.80 o 
  -6   1   4        9.76        8.48      1.53 o 
  -5   1   4      597.56      601.36      8.29 o 
  -4   1   4      575.59      631.56      7.20 o 
  -3   1   4      315.94      330.15      3.92 o 
  -2   1   4       89.94       78.78      1.60 o 
  -1   1   4        5.09        4.06      0.54 o 
   0   1   4       12.89       10.56      0.64 o 
   1   1   4      159.91      148.23      2.08 o 
   2   1   4      154.00      179.67      2.22 o 
   3   1   4     1005.93      976.70     10.03 o 
   4   1   4       64.09       62.09      1.94 o 
   5   1   4       37.71       38.55      1.68 o 
   6   1   4       79.70       73.95      2.75 o 
   7   1   4       18.89       14.44      1.55 o 
   8   1   4       58.17       58.07      2.60 o 
   9   1   4        7.57        8.47      1.62 o 
  10   1   4       98.09       98.58      5.12 o 
  11   1   4       17.85       13.62      2.87 o 
  12   1   4        4.57        1.94      2.58 o 
  13   1   4       17.43       19.95      5.34 o 
  14   1   4        4.75       13.89      6.70 o 
 -14   2   4        0.63       -0.32      3.91 o 
 -13   2   4        3.61        5.12      3.95 o 
 -12   2   4        0.04       -3.11      3.11 o 
 -11   2   4        3.78       -0.78      2.93 o 
 -10   2   4       38.00       32.75      2.93 o 
  -9   2   4       15.93       14.05      2.30 o 
  -8   2   4        9.87       10.31      2.04 o 
  -7   2   4       66.42       57.61      2.28 o 
  -6   2   4       31.10       32.68      1.65 o 
  -5   2   4       28.01       37.37      1.48 o 
  -4   2   4     2290.49     2537.52     25.34 o 
  -3   2   4     2718.06     2868.57     29.48 o 
  -2   2   4        5.39        9.33      0.60 o 
  -1   2   4      480.71      429.76      4.17 o 
   0   2   4      175.30      170.40      1.77 o 
   1   2   4      484.46      475.00      4.10 o 
   2   2   4       24.52       28.74      0.82 o 
   3   2   4       39.14       29.74      1.01 o 
   4   2   4      594.40      614.72      7.78 o 
   5   2   4     1335.90     1425.09     18.27 o 
   6   2   4       80.81       68.29      2.36 o 
   7   2   4        0.00       -0.18      0.97 o 
   8   2   4       92.76       94.17      3.24 o 
   9   2   4       53.41       51.11      2.98 o 
  10   2   4       28.58       26.07      2.54 o 
  11   2   4       83.44       90.59      5.05 o 
  12   2   4       23.56       22.36      2.88 o 
  13   2   4        1.16        2.40      3.33 o 
  14   2   4       21.51       22.08      6.91 o 
 -13   3   4       38.59       57.59      6.52 o 
 -12   3   4       57.77       66.74      6.42 o 
 -11   3   4        7.43       10.64      3.62 o 
 -10   3   4        1.42        0.13      2.17 o 
  -9   3   4       51.53       45.87      3.08 o 
  -8   3   4        0.20        0.75      1.58 o 
  -7   3   4        7.37       13.18      1.72 o 
  -6   3   4      123.63      127.04      3.08 o 
  -5   3   4      480.47      556.12      7.21 o 
  -4   3   4     2552.23     2848.68     26.54 o 
  -3   3   4       77.78       93.33      1.78 o 
  -2   3   4      835.57      925.29      9.57 o 
  -1   3   4      169.21      166.60      1.91 o 
   0   3   4       20.58       12.78      0.48 o 
   1   3   4        3.64        6.26      0.35 o 
   2   3   4      896.34      906.52      8.52 o 
   3   3   4     4212.27     4442.31     48.30 o 
   4   3   4      197.79      220.72      3.42 o 
   5   3   4       62.49       60.24      1.97 o 
   6   3   4        5.09        9.74      1.12 o 
   7   3   4      290.96      251.12      4.87 o 
   8   3   4       16.09       12.20      1.43 o 
   9   3   4       30.91       17.99      2.16 o 
  10   3   4       17.98       17.52      2.14 o 
  11   3   4      106.52       93.60      4.61 o 
  12   3   4        7.22        8.52      3.01 o 
  13   3   4        9.35       12.52      9.13 o 
  14   3   4        5.43        6.93      3.73 o 
  15   3   4        7.82        9.34      6.28 o 
 -13   4   4        2.22       -3.33      3.33 o 
 -12   4   4       44.36       50.05      5.10 o 
 -11   4   4        0.44        0.55      3.08 o 
 -10   4   4       11.75        7.43      2.69 o 
  -9   4   4       50.57       56.89      3.96 o 
  -8   4   4       55.14       60.07      3.68 o 
  -7   4   4       11.78       13.03      1.56 o 
  -6   4   4        0.74        2.11      1.18 o 
  -5   4   4        5.93        4.43      1.02 o 
  -4   4   4      120.22      128.97      2.64 o 
  -3   4   4       16.73       11.80      0.75 o 
  -2   4   4       36.40       47.11      1.02 o 
  -1   4   4       45.52       50.56      1.16 o 
   0   4   4     1745.90     1861.64     19.10 o 
   1   4   4      139.83      168.78      2.21 o 
   2   4   4      184.07      185.73      2.47 o 
   3   4   4      558.30      607.25      6.69 o 
   4   4   4      525.34      572.73      7.81 o 
   5   4   4      442.56      540.92      7.62 o 
   6   4   4       26.53       22.85      1.24 o 
   7   4   4        3.16        4.78      0.89 o 
   8   4   4      100.32      103.06      2.71 o 
   9   4   4        4.37        2.13      1.48 o 
  10   4   4      226.45      201.76      5.34 o 
  11   4   4        0.42       -1.71      1.71 o 
  12   4   4        5.76       13.32      2.75 o 
  13   4   4        4.78        1.98      3.12 o 
  14   4   4        4.64       11.20      4.08 o 
  15   4   4        0.02       -0.91      3.57 o 
 -12   5   4       13.46        8.95      3.82 o 
 -11   5   4        0.23       -2.21      2.37 o 
 -10   5   4        9.48        6.65      2.40 o 
  -9   5   4       39.04       35.20      3.06 o 
  -8   5   4        4.64        1.84      1.61 o 
  -7   5   4        4.06        1.66      1.44 o 
  -6   5   4        0.39        1.06      0.92 o 
  -5   5   4      178.09      181.11      3.05 o 
  -4   5   4      255.31      256.34      3.91 o 
  -3   5   4        1.35        2.12      0.62 o 
  -2   5   4       23.38       25.13      1.06 o 
  -1   5   4      384.63      368.92      4.76 o 
   0   5   4      135.77      138.78      1.90 o 
   1   5   4      397.54      382.73      4.30 o 
   2   5   4       80.05       84.48      1.53 o 
   3   5   4      699.07      815.42     11.57 o 
   4   5   4       26.12       31.33      1.16 o 
   5   5   4       13.54       19.31      1.11 o 
   6   5   4       40.59       33.53      1.57 o 
   7   5   4      643.47      614.72      8.68 o 
   8   5   4      534.31      526.39      8.78 o 
   9   5   4        2.10        6.36      1.86 o 
  10   5   4      151.37      122.43      4.59 o 
  11   5   4       24.52       26.12      3.18 o 
  12   5   4       11.04       -0.34      3.03 o 
  13   5   4        1.94        2.73      4.72 o 
  14   5   4        6.94        0.86      3.33 o 
  15   5   4        4.34       -3.70      3.70 o 
 -12   6   4        1.35       -5.82      5.82 o 
 -11   6   4        7.89        3.42      3.25 o 
 -10   6   4        0.11       -0.32      2.67 o 
  -9   6   4        4.40        2.49      1.86 o 
  -8   6   4        8.30        6.56      1.82 o 
  -7   6   4        2.52        0.86      1.48 o 
  -6   6   4        7.25        0.61      1.40 o 
  -5   6   4        7.00        6.25      1.54 o 
  -4   6   4      116.67      133.15      3.36 o 
  -3   6   4       24.75       36.01      1.44 o 
  -2   6   4      140.16      124.65      2.40 o 
  -1   6   4      167.13      170.21      2.65 o 
   0   6   4      104.49      101.74      2.00 o 
   1   6   4      448.41      507.14      6.62 o 
   2   6   4     1656.27     1874.04     22.91 o 
   3   6   4       12.98       15.28      1.00 o 
   4   6   4       73.06       73.36      1.96 o 
   5   6   4      465.11      522.22     11.39 o 
   6   6   4      679.14      651.56      9.11 o 
   7   6   4     1022.81     1017.84     16.05 o 
   8   6   4      322.15      285.44      7.26 o 
   9   6   4      195.05      167.29      5.99 o 
  10   6   4       56.60       46.33      4.74 o 
  11   6   4       14.18       13.54      2.68 o 
  12   6   4        6.18        3.95      2.33 o 
  13   6   4        0.07        2.49      2.97 o 
  14   6   4       13.05       15.10      4.32 o 
  15   6   4       21.63       21.18      5.17 o 
 -11   7   4        2.80        4.57      4.72 o 
 -10   7   4        0.25       -2.10      2.72 o 
  -9   7   4        2.75        2.07      3.52 o 
  -8   7   4       10.55        6.60      2.22 o 
  -7   7   4       21.45       20.81      2.46 o 
  -6   7   4        1.94        2.67      1.67 o 
  -5   7   4      169.24      156.14      4.49 o 
  -4   7   4        0.73        0.27      1.36 o 
  -3   7   4       12.70        9.37      1.25 o 
  -2   7   4      109.70       99.51      3.04 o 
  -1   7   4      182.48      175.83      2.84 o 
   0   7   4       26.11       21.12      0.87 o 
   1   7   4      446.76      485.01     17.50 o 
   2   7   4       11.35       12.73      0.69 o 
   3   7   4      338.58      352.29      6.10 o 
   4   7   4        1.33        1.94      0.95 o 
   5   7   4       51.46       41.04      1.99 o 
   6   7   4       15.19       13.47      1.30 o 
   7   7   4       35.53       33.19      1.69 o 
   8   7   4      131.22      133.10      4.29 o 
   9   7   4        0.12        1.47      1.81 o 
  10   7   4        1.43       -1.72      1.72 o 
  11   7   4        3.07       -0.81      2.01 o 
  12   7   4        0.01        0.94      2.23 o 
  13   7   4       21.71       28.04      7.75 o 
  14   7   4        1.10        3.21      3.42 o 
  15   7   4       26.84       30.90      5.66 o 
 -10   8   4        2.68        4.89      2.62 o 
  -9   8   4        9.45       10.29      2.33 o 
  -8   8   4       10.65       11.51      2.18 o 
  -7   8   4       12.76       11.67      2.00 o 
  -6   8   4        8.15        8.00      1.80 o 
  -5   8   4        3.43        0.45      1.76 o 
  -4   8   4      127.80      119.35      3.65 o 
  -3   8   4      341.44      327.68      5.35 o 
  -2   8   4        6.01        9.10      1.15 o 
  -1   8   4      182.31      165.19      3.61 o 
   0   8   4        7.52        8.35      1.04 o 
   1   8   4       11.61       12.83      3.76 o 
   2   8   4       33.19       35.91      4.91 o 
   3   8   4       12.83       15.30      1.11 o 
   4   8   4       33.24       36.47      1.95 o 
   5   8   4      292.60      301.57      5.77 o 
   6   8   4      373.66      331.92      5.64 o 
   7   8   4      112.60       93.80      3.36 o 
   8   8   4      621.88      557.81     10.31 o 
   9   8   4      119.33      111.69      4.73 o 
  10   8   4        8.89        3.99      2.63 o 
  11   8   4       13.97       12.68      2.64 o 
  12   8   4        0.91       -0.08      3.61 o 
  13   8   4        0.08        4.16      4.52 o 
  14   8   4        0.00        8.92      3.83 o 
  15   8   4        6.31       13.98      6.19 o 
  -9   9   4       31.16       42.22      5.13 o 
  -8   9   4        0.41        2.46      2.32 o 
  -7   9   4       12.31       10.08      2.01 o 
  -6   9   4        3.29        4.96      2.01 o 
  -5   9   4        7.03        7.74      1.60 o 
  -4   9   4        4.11        1.59      1.71 o 
  -3   9   4       56.30       49.89      3.13 o 
  -2   9   4      120.69      115.73      3.58 o 
  -1   9   4       12.57       12.80      1.25 o 
   0   9   4      221.63      211.68      3.89 o 
   1   9   4      111.09      107.85      8.49 o 
   2   9   4        2.38        2.83      3.44 o 
   3   9   4       38.46       43.40      6.58 o 
   4   9   4       34.38       36.62      1.45 o 
   5   9   4      538.10      511.51     11.07 o 
   6   9   4      404.76      395.72     12.77 o 
   7   9   4       62.54       50.00      2.24 o 
   8   9   4       23.00       24.35      2.71 o 
   9   9   4       85.35       79.52      6.06 o 
  10   9   4       18.75       13.88      2.46 o 
  11   9   4       31.52       35.90      3.46 o 
  12   9   4       34.08       49.96      5.46 o 
  13   9   4       10.21       15.54      3.62 o 
  14   9   4        7.78       16.46      4.11 o 
  -8  10   4        3.50        2.08      2.68 o 
  -7  10   4        3.53        7.07      3.51 o 
  -6  10   4        1.32        4.90      2.48 o 
  -5  10   4        3.79        5.54      2.19 o 
  -4  10   4        0.04        0.78      1.89 o 
  -3  10   4       18.06       19.87      2.32 o 
  -2  10   4       34.48       33.72      2.17 o 
  -1  10   4        5.24        3.53      1.39 o 
   0  10   4      103.07       96.27      2.36 o 
   1  10   4       36.26       42.36      4.52 o 
   2  10   4       90.73       87.39      5.95 o 
   3  10   4        1.77       -1.40      3.82 o 
   4  10   4       66.06       56.02      1.86 o 
   5  10   4        5.14        4.21      1.39 o 
   6  10   4      227.72      236.20      7.46 o 
   7  10   4       35.50       34.63      2.80 o 
   8  10   4        0.22        1.18      1.10 o 
   9  10   4       15.07       13.98      2.47 o 
  10  10   4       40.03       44.98      3.29 o 
  11  10   4        0.37        1.61      2.04 o 
  12  10   4       12.36       11.81      3.10 o 
  13  10   4       75.83       89.26      6.54 o 
  14  10   4        0.04        3.28      3.19 o 
  -7  11   4        1.73        1.35      2.45 o 
  -6  11   4        0.92        4.54      2.62 o 
  -5  11   4        2.01        1.15      2.26 o 
  -4  11   4       11.96       12.53      2.51 o 
  -3  11   4       16.38       19.08      2.42 o 
  -2  11   4        7.33        8.60      1.78 o 
  -1  11   4       19.28       21.40      1.83 o 
   0  11   4       30.88       33.82      1.81 o 
   1  11   4        0.00       -0.26      2.63 o 
   2  11   4       22.71       28.04      4.33 o 
   3  11   4        1.70        2.30      4.40 o 
   4  11   4        1.46        2.04      0.97 o 
   5  11   4       10.98       12.15      1.51 o 
   6  11   4       21.74       25.67      2.07 o 
   7  11   4       10.82       10.59      1.88 o 
   8  11   4        0.01        2.32      1.72 o 
   9  11   4        0.93       -0.87      2.46 o 
  10  11   4       11.45       16.87      4.03 o 
  11  11   4        2.30       -0.27      3.97 o 
  12  11   4       47.63       63.51      7.67 o 
  13  11   4        0.16       -2.65      3.25 o 
  -6  12   4        0.52        1.43      2.72 o 
  -5  12   4       10.27        8.49      4.53 o 
  -4  12   4       38.68       48.59      3.71 o 
  -3  12   4       12.83       11.50      2.74 o 
  -2  12   4        0.01        2.13      1.89 o 
  -1  12   4        0.10        0.71      1.98 o 
   0  12   4        1.60        1.32      1.16 o 
   1  12   4       89.47       92.14      6.96 o 
   2  12   4       55.54       52.12      8.13 o 
   3  12   4      238.52      211.42     15.53 o 
   4  12   4      153.16      140.27     12.59 o 
   5  12   4        9.25        6.85      1.10 o 
   6  12   4       14.00       15.62      1.49 o 
   7  12   4       61.67       61.04      2.78 o 
   8  12   4       15.22       21.61      2.10 o 
   9  12   4       34.27       39.00      4.95 o 
  10  12   4       51.58       54.88      4.46 o 
  11  12   4        3.43        4.18      3.12 o 
  12  12   4        2.57        4.66      3.40 o 
  13  12   4       20.45       22.96      6.37 o 
  -4  13   4        9.66       11.16      3.67 o 
  -3  13   4        0.02        1.59      2.20 o 
  -2  13   4        2.74        4.31      1.96 o 
  -1  13   4        5.29        5.63      1.76 o 
   0  13   4        8.69        8.29      1.60 o 
   1  13   4        0.31        1.24      5.43 o 
   2  13   4       86.36      109.36     11.16 o 
   3  13   4       24.02       25.26      7.34 o 
   4  13   4       31.20       37.39      8.25 o 
   5  13   4        3.62        4.29      1.04 o 
   6  13   4        7.95       10.07      1.40 o 
   7  13   4        4.33        3.31      1.40 o 
   8  13   4        3.59        0.77      1.60 o 
   9  13   4       20.90       18.61      3.07 o 
  10  13   4        2.84        6.49      2.82 o 
  11  13   4        1.12       -0.50      2.83 o 
  12  13   4       21.31       24.69      5.88 o 
  -2  14   4       10.91       13.06      2.41 o 
  -1  14   4        7.53        9.14      2.44 o 
   0  14   4       13.39       12.46      6.79 o 
   1  14   4        0.04       -5.46      5.46 o 
   3  14   4        3.25       11.95      5.49 o 
   4  14   4       11.39       17.32      6.40 o 
   5  14   4       20.74       30.21      7.73 o 
   6  14   4       21.97       25.22      1.77 o 
   7  14   4        0.11        0.01      1.45 o 
   8  14   4       32.45       39.28      2.61 o 
   9  14   4        2.45        3.59      2.50 o 
  10  14   4        0.29       -0.01      2.78 o 
   7  15   4       10.59       12.32      1.95 o 
   8  15   4       31.91       35.45      2.62 o 
  -5 -13   5       26.21       24.61      3.99 o 
  -4 -13   5       11.72        7.73      3.50 o 
  -3 -13   5        0.89       -2.40      3.70 o 
  -9 -12   5       16.12       15.26      5.37 o 
  -8 -12   5        3.45       -0.48      3.10 o 
  -7 -12   5        2.79        0.37      3.05 o 
  -6 -12   5        2.12       -2.73      2.90 o 
  -5 -12   5        1.16       -0.58      2.90 o 
  -4 -12   5        1.28        0.43      2.65 o 
  -3 -12   5        0.33        0.99      2.75 o 
  -2 -12   5        0.42       -2.68      2.68 o 
  -1 -12   5        2.20       -1.32      2.84 o 
   0 -12   5        5.92       10.78      3.40 o 
   1 -12   5        0.31        2.64      3.31 o 
 -11 -11   5        0.41       -4.58      4.58 o 
 -10 -11   5        0.41       -2.83      2.83 o 
  -9 -11   5        6.09        9.94      3.38 o 
  -8 -11   5        1.76       -0.70      2.93 o 
  -7 -11   5        0.02        4.01      2.86 o 
  -6 -11   5       14.60       14.50      4.37 o 
  -5 -11   5       36.40       40.96      3.89 o 
  -4 -11   5        8.88        5.14      2.59 o 
  -3 -11   5       15.02       11.66      2.94 o 
  -2 -11   5       15.03       20.37      3.42 o 
  -1 -11   5       20.46       27.62      3.77 o 
   0 -11   5       35.08       37.56      4.14 o 
   1 -11   5       14.07       12.80      3.11 o 
   2 -11   5        1.26        5.62      2.96 o 
   3 -11   5        0.78        6.58      3.14 o 
 -12 -10   5        0.32        0.28      3.09 o 
 -11 -10   5        0.34       -2.28      2.28 o 
 -10 -10   5        7.96       10.35      3.34 o 
  -9 -10   5        0.87        0.88      2.35 o 
  -8 -10   5        6.05        7.15      3.42 o 
  -7 -10   5        4.71        4.98      1.92 o 
  -6 -10   5       72.95       72.55      5.14 o 
  -5 -10   5       55.33       50.05      3.91 o 
  -4 -10   5        0.45        0.92      4.29 o 
  -3 -10   5       93.99       95.13      4.91 o 
  -2 -10   5        0.00        0.84      2.32 o 
  -1 -10   5       18.89       17.32      2.96 o 
   0 -10   5        0.41       -0.54      3.08 o 
   1 -10   5       18.19       21.79      4.10 o 
   2 -10   5        0.73        5.64      2.69 o 
   3 -10   5        5.30        3.97      2.67 o 
   4 -10   5        1.18        3.93      2.87 o 
   5 -10   5       19.53       21.65      7.48 o 
 -13  -9   5        8.34       11.83      5.34 o 
 -12  -9   5       19.18       22.81      3.70 o 
 -11  -9   5       26.76       23.45      3.46 o 
 -10  -9   5       15.17       12.21      2.78 o 
  -9  -9   5        3.99        4.16      2.09 o 
  -8  -9   5      132.82      124.62      4.87 o 
  -7  -9   5       13.40        9.86      2.41 o 
  -6  -9   5        5.86        6.24      1.83 o 
  -5  -9   5        2.87        2.77      1.64 o 
  -4  -9   5       35.24       31.73      2.35 o 
  -3  -9   5       41.50       39.71      2.46 o 
  -2  -9   5        0.10       -0.02      1.47 o 
  -1  -9   5        3.71        5.86      1.70 o 
   0  -9   5        2.15        0.17      2.12 o 
   1  -9   5       31.40       30.77      2.97 o 
   2  -9   5        7.85        9.59      2.13 o 
   3  -9   5       17.88       15.92      2.46 o 
   4  -9   5        4.83        4.27      2.16 o 
   5  -9   5        2.93        3.76      3.88 o 
   6  -9   5       10.06       11.32      3.48 o 
   7  -9   5       20.73       24.38      6.67 o 
 -13  -8   5        3.25       10.01      5.61 o 
 -12  -8   5        0.09        1.58      2.68 o 
 -11  -8   5       28.34       20.10      3.05 o 
 -10  -8   5       29.09       25.25      4.12 o 
  -9  -8   5        2.80        0.55      1.85 o 
  -8  -8   5       15.47       22.17      3.09 o 
  -7  -8   5       25.22       22.78      2.45 o 
  -6  -8   5       42.10       38.65      3.03 o 
  -5  -8   5       62.82       62.23      3.13 o 
  -4  -8   5        1.56        2.04      1.36 o 
  -3  -8   5      103.18      104.31      3.63 o 
  -2  -8   5      159.07      168.60      4.17 o 
  -1  -8   5      298.64      307.22      7.90 o 
   0  -8   5       20.72       16.22      1.92 o 
   1  -8   5        0.30        1.52      1.51 o 
   2  -8   5        1.00        0.18      1.57 o 
   3  -8   5       26.51       33.35      2.70 o 
   4  -8   5       17.47       16.22      2.47 o 
   5  -8   5        1.50        0.47      1.99 o 
   6  -8   5        0.65       -2.06      2.06 o 
   7  -8   5        6.35        8.36      2.74 o 
   8  -8   5        9.37       11.19      3.34 o 
 -14  -7   5        4.67        1.18      3.88 o 
 -13  -7   5       22.64       24.57      4.75 o 
 -12  -7   5       68.93       78.01      4.70 o 
 -11  -7   5        1.17        3.03      2.31 o 
 -10  -7   5       39.61       42.81      3.43 o 
  -9  -7   5       45.43       50.65      3.40 o 
  -8  -7   5       29.39       25.95      2.66 o 
  -7  -7   5        0.36       -0.61      1.61 o 
  -6  -7   5       36.74       33.95      2.54 o 
  -5  -7   5       38.97       48.55      2.72 o 
  -4  -7   5       38.68       39.28      2.17 o 
  -3  -7   5       64.02       66.84      2.43 o 
  -2  -7   5      446.44      449.72      7.94 o 
  -1  -7   5      200.80      208.18      5.59 o 
   0  -7   5        0.87        0.72      1.24 o 
   1  -7   5        7.06        5.00      1.42 o 
   2  -7   5      146.37      136.36      3.86 o 
   3  -7   5       24.41       26.36      2.15 o 
   4  -7   5        6.76        7.32      2.12 o 
   5  -7   5       31.03       31.15      3.40 o 
   6  -7   5        1.99        1.92      2.08 o 
   7  -7   5        6.96        6.91      2.50 o 
   8  -7   5        0.36        0.71      2.37 o 
   9  -7   5        0.20       -1.42      3.50 o 
 -14  -6   5       24.67       17.40      4.77 o 
 -13  -6   5       41.24       44.15      5.48 o 
 -12  -6   5        0.83       -0.40      2.64 o 
 -11  -6   5       23.98       25.57      3.09 o 
 -10  -6   5        4.34        4.05      2.19 o 
  -9  -6   5        2.44        0.79      1.85 o 
  -8  -6   5        4.44        5.70      1.95 o 
  -7  -6   5        1.24        1.91      1.85 o 
  -6  -6   5      247.97      257.79      5.59 o 
  -5  -6   5       36.18       43.82      2.00 o 
  -4  -6   5       32.62       28.67      1.51 o 
  -3  -6   5       43.78       44.46      1.51 o 
  -2  -6   5       10.13        8.44      1.01 o 
  -1  -6   5       16.54       19.69      1.17 o 
   0  -6   5       26.76       28.07      1.28 o 
   1  -6   5       27.39       30.81      1.82 o 
   2  -6   5       20.15       21.71      1.69 o 
   3  -6   5      221.06      220.29      6.59 o 
   4  -6   5       11.22        7.97      1.75 o 
   5  -6   5       22.36       24.42      2.25 o 
   6  -6   5       37.62       39.63      2.72 o 
   7  -6   5        3.62        4.80      2.27 o 
   8  -6   5        1.22        0.97      2.31 o 
   9  -6   5        0.15       -0.36      2.35 o 
  10  -6   5        0.11        0.85      3.29 o 
 -15  -5   5        9.28        3.91      6.40 o 
 -14  -5   5        0.77        4.36      3.80 o 
 -13  -5   5       15.48       16.07      3.93 o 
 -12  -5   5       21.07       20.13      3.69 o 
 -11  -5   5        3.12       -1.03      1.99 o 
 -10  -5   5       46.86       43.00      6.21 o 
  -9  -5   5      175.48      168.53      5.56 o 
  -8  -5   5       38.08       42.03      2.48 o 
  -7  -5   5      119.61      115.04      3.72 o 
  -6  -5   5       20.44       19.58      1.64 o 
  -5  -5   5      187.21      222.43      4.03 o 
  -4  -5   5       28.18       23.79      1.32 o 
  -3  -5   5        4.88        2.04      0.81 o 
  -2  -5   5       38.06       37.37      1.40 o 
  -1  -5   5        7.81       17.79      1.11 o 
   0  -5   5       24.28       25.56      1.17 o 
   1  -5   5       46.44       50.82      2.24 o 
   2  -5   5      696.72      708.51      9.17 o 
   3  -5   5     1154.87     1126.24     14.77 o 
   4  -5   5       48.99       50.26      2.56 o 
   5  -5   5        1.25        2.66      1.49 o 
   6  -5   5       40.11       38.69      3.01 o 
   7  -5   5        5.70        5.42      1.85 o 
   8  -5   5        0.25        0.06      1.81 o 
   9  -5   5        9.45       10.64      2.48 o 
  10  -5   5        5.12        5.22      2.78 o 
  11  -5   5        0.06        2.30      3.29 o 
 -15  -4   5        5.70       10.71      6.98 o 
 -14  -4   5       51.00       58.74      5.67 o 
 -13  -4   5        1.44        0.11      3.06 o 
 -12  -4   5        0.03        0.80      3.35 o 
 -11  -4   5        7.94        7.05      2.32 o 
 -10  -4   5       11.21       11.34      2.15 o 
  -9  -4   5       15.96       14.27      2.09 o 
  -8  -4   5        0.50        2.00      1.56 o 
  -7  -4   5       26.51       26.31      1.90 o 
  -6  -4   5      241.71      248.37      4.97 o 
  -5  -4   5        0.05        0.14      0.88 o 
  -4  -4   5        4.83        9.28      1.12 o 
  -3  -4   5      119.62      121.42      2.44 o 
  -2  -4   5      149.36      157.90      2.52 o 
  -1  -4   5       23.82       25.70      1.15 o 
   0  -4   5       31.59       34.01      1.23 o 
   1  -4   5      145.01      157.92      3.21 o 
   2  -4   5      109.31      117.89      2.54 o 
   3  -4   5      190.45      192.35      3.59 o 
   4  -4   5      271.91      260.12      4.45 o 
   5  -4   5        4.89        5.75      2.02 o 
   6  -4   5        0.00        0.06      1.44 o 
   7  -4   5        0.01       -0.76      1.51 o 
   8  -4   5        9.38       13.26      2.20 o 
   9  -4   5       37.15       34.52      3.05 o 
  10  -4   5        0.10       -1.76      2.40 o 
  11  -4   5        4.40        3.86      2.79 o 
 -14  -3   5       18.12       22.77      4.79 o 
 -13  -3   5        1.15       -2.91      4.99 o 
 -12  -3   5        5.61        4.98      2.95 o 
 -11  -3   5       16.72       15.15      2.64 o 
 -10  -3   5       24.49       29.30      2.60 o 
  -9  -3   5      436.96      429.67      8.40 o 
  -8  -3   5       78.92      102.43      3.73 o 
  -7  -3   5      471.64      457.82      8.36 o 
  -6  -3   5        0.92        1.70      1.02 o 
  -5  -3   5      459.61      491.39      7.31 o 
  -4  -3   5       92.75      103.14      2.44 o 
  -3  -3   5       34.00       46.31      1.60 o 
  -2  -3   5       81.68       90.78      1.82 o 
  -1  -3   5      295.86      353.42      4.17 o 
   0  -3   5      584.79      641.36      7.40 o 
   1  -3   5       68.01       81.74      1.83 o 
   2  -3   5       74.47       64.61      1.86 o 
   3  -3   5      370.87      352.41      5.19 o 
   4  -3   5        0.36        4.55      1.04 o 
   5  -3   5      182.53      167.94      3.46 o 
   6  -3   5       15.89       19.78      1.84 o 
   7  -3   5       46.49       43.11      2.34 o 
   8  -3   5        0.92        2.01      1.70 o 
   9  -3   5       17.69       21.76      2.50 o 
  10  -3   5       27.78       32.34      3.39 o 
  11  -3   5        3.07        3.30      2.61 o 
  12  -3   5        0.71        4.07      2.97 o 
 -14  -2   5        8.25       13.57      4.46 o 
 -13  -2   5       28.71       35.30      5.18 o 
 -12  -2   5        1.16       -2.41      2.41 o 
 -11  -2   5       16.51       22.25      2.99 o 
 -10  -2   5        3.84        2.00      2.04 o 
  -9  -2   5      190.18      191.41      5.22 o 
  -8  -2   5      132.99      133.31      3.75 o 
  -7  -2   5        3.58        0.97      1.12 o 
  -6  -2   5      548.47      551.28      7.49 o 
  -5  -2   5        0.05        0.16      0.80 o 
  -4  -2   5      480.74      504.76      6.36 o 
  -3  -2   5       20.32       24.68      1.10 o 
  -2  -2   5      129.97      155.82      2.55 o 
  -1  -2   5     1040.28      998.15     10.71 o 
   0  -2   5      102.08      148.21      2.35 o 
   1  -2   5       16.09       16.29      0.90 o 
   2  -2   5      770.15      790.68      8.83 o 
   3  -2   5       36.11       28.92      1.35 o 
   4  -2   5      179.57      184.66      3.44 o 
   5  -2   5       30.84       28.94      1.55 o 
   6  -2   5      109.22      107.14      2.85 o 
   7  -2   5      413.31      379.91      6.64 o 
   8  -2   5        0.00       -1.34      1.34 o 
   9  -2   5      237.04      243.64      6.08 o 
  10  -2   5       36.23       42.43      4.42 o 
  11  -2   5        0.07       -0.49      2.43 o 
  12  -2   5        1.19       -0.20      2.68 o 
  13  -2   5        0.07       -2.38      3.10 o 
 -14  -1   5        4.42       -0.67      4.79 o 
 -13  -1   5        0.67        2.55      2.97 o 
 -12  -1   5       24.85       31.34      3.83 o 
 -11  -1   5        0.85        4.19      2.52 o 
 -10  -1   5        0.08       -1.96      1.96 o 
  -9  -1   5       16.46       17.68      1.95 o 
  -8  -1   5      249.57      266.86      5.39 o 
  -7  -1   5       49.76       48.23      2.20 o 
  -6  -1   5      431.54      416.30      6.09 o 
  -5  -1   5       22.87       25.39      1.61 o 
  -4  -1   5      621.07      701.69      8.26 o 
  -3  -1   5     1286.31     1371.24     13.70 o 
  -2  -1   5     1910.73     1985.47     17.81 o 
  -1  -1   5     2844.49     3086.74     28.62 o 
   0  -1   5      886.11      898.37      9.65 o 
   1  -1   5       13.09       15.12      1.34 o 
   2  -1   5      137.42      155.10      2.67 o 
   3  -1   5      327.50      327.24      4.95 o 
   4  -1   5       21.36       25.71      1.43 o 
   5  -1   5      108.79       95.15      2.65 o 
   6  -1   5        2.74        2.32      1.18 o 
   7  -1   5       38.01       37.94      2.37 o 
   8  -1   5       90.65       96.46      2.84 o 
   9  -1   5       16.99       14.97      1.90 o 
  10  -1   5        4.41        4.76      1.89 o 
  11  -1   5       83.80       78.53      4.54 o 
  12  -1   5       38.99       46.07      4.05 o 
  13  -1   5        1.99        0.12      2.68 o 
 -14   0   5        0.59       -4.08      5.57 o 
 -13   0   5       37.69       43.46      5.70 o 
 -12   0   5       18.26       27.67      4.03 o 
 -11   0   5        2.90        2.59      2.51 o 
 -10   0   5      280.53      274.62     15.90 o 
  -9   0   5      817.03      803.22     14.24 o 
  -8   0   5       46.11       43.17      2.48 o 
  -7   0   5      156.16      156.06      4.01 o 
  -6   0   5      260.72      272.80      4.97 o 
  -5   0   5        0.42        0.80      0.80 o 
  -4   0   5      660.94      731.72      8.27 o 
  -3   0   5        1.99        0.46      0.64 o 
  -2   0   5     1118.22     1140.52     11.61 o 
  -1   0   5     2279.66     2509.57     20.36 o 
   0   0   5       37.90       46.39      1.00 o 
   1   0   5       64.10       80.91      1.32 o 
   2   0   5       11.16        2.91      0.61 o 
   3   0   5      312.22      300.07      4.17 o 
   4   0   5       68.55       59.55      1.91 o 
   5   0   5        4.81        8.44      1.14 o 
   6   0   5      276.25      297.13      5.63 o 
   7   0   5       98.98      100.65      3.32 o 
   8   0   5        1.45        1.80      1.37 o 
   9   0   5        4.45        4.61      1.85 o 
  10   0   5       23.06       20.15      2.61 o 
  11   0   5       18.41       20.36      2.85 o 
  12   0   5        6.34        2.76      2.58 o 
  13   0   5       21.30       17.64      3.38 o 
  14   0   5        4.65       -2.67      4.12 o 
 -14   1   5        7.66       10.98      4.60 o 
 -13   1   5       16.99       21.87      4.75 o 
 -12   1   5        0.65        1.67      3.42 o 
 -11   1   5       34.65       42.21      4.03 o 
 -10   1   5      273.67      269.54      8.43 o 
  -9   1   5      460.51      464.02     11.75 o 
  -8   1   5      208.80      205.58      5.00 o 
  -7   1   5        0.26       -0.84      1.08 o 
  -6   1   5       83.16      107.84      2.91 o 
  -5   1   5       37.45       28.27      1.50 o 
  -4   1   5      128.32      119.43      2.47 o 
  -3   1   5     2651.65     2764.03     27.35 o 
  -2   1   5      699.31      819.49      8.08 o 
  -1   1   5      210.68      232.24      2.49 o 
   0   1   5      348.32      406.06      3.96 o 
   1   1   5      802.05      849.19      7.87 o 
   2   1   5      364.83      400.31      4.15 o 
   3   1   5      771.26      851.28      8.98 o 
   4   1   5      606.75      572.95      7.60 o 
   5   1   5      522.51      560.77      7.70 o 
   6   1   5      243.23      248.69      4.93 o 
   7   1   5      602.30      582.15     10.38 o 
   8   1   5       26.44       26.71      2.00 o 
   9   1   5       27.90       33.65      2.58 o 
  10   1   5      185.30      205.08      7.10 o 
  11   1   5       93.49      102.58      5.37 o 
  12   1   5       21.61       14.55      3.27 o 
  13   1   5        1.68       -1.37      2.81 o 
  14   1   5        0.84       -3.54      3.54 o 
 -14   2   5        8.08       11.88      4.92 o 
 -13   2   5        8.36        4.24      4.07 o 
 -12   2   5       11.79       18.15      7.58 o 
 -11   2   5        9.62        4.16      5.66 o 
 -10   2   5        2.04       -1.94      1.94 o 
  -9   2   5       60.69       51.19      3.61 o 
  -8   2   5      339.84      332.43      6.81 o 
  -7   2   5        0.80        3.44      1.47 o 
  -6   2   5        6.73        8.01      1.24 o 
  -5   2   5      404.42      406.29      5.74 o 
  -4   2   5      135.55      141.38      2.75 o 
  -3   2   5      242.67      238.91      3.55 o 
  -2   2   5     1367.47     1492.50     15.82 o 
  -1   2   5      154.70      169.29      2.13 o 
   0   2   5       67.65       85.77      1.31 o 
   1   2   5      234.12      234.39      2.81 o 
   2   2   5      211.58      214.30      3.76 o 
   3   2   5      460.27      500.07      6.55 o 
   4   2   5      382.71      398.91      5.23 o 
   5   2   5     1508.87     1559.97     22.37 o 
   6   2   5      314.91      387.09      6.48 o 
   7   2   5      110.28      102.67      3.17 o 
   8   2   5      116.46       95.31      3.27 o 
   9   2   5        0.10       -1.39      1.39 o 
  10   2   5        0.60        0.02      1.80 o 
  11   2   5       19.87       13.90      2.81 o 
  12   2   5       33.18       31.41      4.71 o 
  13   2   5       17.51       25.02      4.66 o 
  14   2   5        0.07       -4.15      4.15 o 
 -13   3   5       10.92        7.56      4.39 o 
 -12   3   5        3.50        1.03      3.42 o 
 -11   3   5        6.74        7.84      3.50 o 
 -10   3   5       12.56        9.92      3.45 o 
  -9   3   5        0.05       -0.35      2.03 o 
  -8   3   5        1.39       -0.11      1.55 o 
  -7   3   5      216.32      209.47      4.93 o 
  -6   3   5      163.53      174.35      3.75 o 
  -5   3   5        3.84        3.79      0.99 o 
  -4   3   5       45.92       54.49      1.52 o 
  -3   3   5     1336.29     1452.46     14.54 o 
  -2   3   5        7.43        1.15      0.53 o 
  -1   3   5       72.85       47.38      1.36 o 
   0   3   5      428.47      510.85      4.87 o 
   1   3   5        0.60       -0.31      0.31 o 
   2   3   5      442.29      478.68      5.18 o 
   3   3   5       41.41       39.33      2.09 o 
   4   3   5        8.90       12.29      0.87 o 
   5   3   5        1.85        1.22      0.68 o 
   6   3   5       14.15       11.10      1.22 o 
   7   3   5      184.45      177.54      4.06 o 
   8   3   5      271.83      253.21      5.91 o 
   9   3   5      167.33      168.79      5.20 o 
  10   3   5        0.35        3.40      1.84 o 
  11   3   5       13.85        9.93      1.99 o 
  12   3   5       12.66        7.01      3.16 o 
  13   3   5        5.36        2.78      3.40 o 
  14   3   5        0.97       -1.59      3.49 o 
 -13   4   5        4.24       -2.72      6.65 o 
 -12   4   5       54.05       57.75      6.24 o 
 -11   4   5       29.09       37.78      6.70 o 
 -10   4   5       54.43       51.50      4.80 o 
  -9   4   5        2.23       -0.10      2.05 o 
  -8   4   5        7.28        4.02      3.05 o 
  -7   4   5        8.22        6.20      1.50 o 
  -6   4   5        7.63        8.07      1.49 o 
  -5   4   5      167.67      194.28      3.89 o 
  -4   4   5      778.74      872.70     13.48 o 
  -3   4   5        7.90        3.64      0.76 o 
  -2   4   5        4.51        7.99      0.67 o 
  -1   4   5        4.15        1.87      0.44 o 
   0   4   5       65.81       96.82      1.68 o 
   1   4   5      574.36      615.01      5.40 o 
   2   4   5        9.87       15.97      0.66 o 
   3   4   5      166.56      219.90      4.08 o 
   4   4   5        1.84        3.04      0.68 o 
   5   4   5      170.07      165.88      3.06 o 
   6   4   5        1.32        1.83      0.84 o 
   7   4   5        9.45        8.77      1.59 o 
   8   4   5        0.06        0.20      1.28 o 
   9   4   5      683.93      659.71     12.39 o 
  10   4   5      925.23      891.78     14.24 o 
  11   4   5       45.80       42.61      3.07 o 
  12   4   5        0.67        2.56      3.41 o 
  13   4   5        1.92        1.83      4.47 o 
  14   4   5        0.53       -2.51      3.39 o 
  15   4   5        0.73        1.67      5.28 o 
 -12   5   5        1.76       -2.66      3.42 o 
 -11   5   5       11.24       13.31      3.77 o 
 -10   5   5        1.89        4.99      2.33 o 
  -9   5   5       16.40       17.81      2.69 o 
  -8   5   5       14.09       10.89      2.27 o 
  -7   5   5       24.13       28.79      2.48 o 
  -6   5   5       58.67       67.51      2.85 o 
  -5   5   5      235.95      241.60      4.37 o 
  -4   5   5        2.67        1.32      0.80 o 
  -3   5   5       44.36       59.10      1.53 o 
  -2   5   5       88.46       90.21      1.85 o 
  -1   5   5       90.08       99.72      1.79 o 
   0   5   5       93.31       87.33      1.72 o 
   1   5   5       19.67       15.04      0.92 o 
   2   5   5       95.33      115.50      2.17 o 
   3   5   5        5.72        1.91      0.64 o 
   4   5   5      177.34      205.51      3.51 o 
   5   5   5       16.33       16.03      1.32 o 
   6   5   5        4.42        4.94      1.01 o 
   7   5   5       47.35       50.90      2.26 o 
   8   5   5      119.43      117.77      3.23 o 
   9   5   5      375.93      371.38      7.21 o 
  10   5   5        2.35        2.81      2.07 o 
  11   5   5        0.37       -0.04      2.13 o 
  12   5   5        1.47        3.61      2.33 o 
  13   5   5        7.99        6.52      3.75 o 
  14   5   5        3.12        7.22      3.80 o 
  15   5   5       11.49       16.24      4.62 o 
 -12   6   5       14.87       31.18      8.58 o 
 -11   6   5        4.02       11.36      3.55 o 
 -10   6   5        4.04        3.62      2.94 o 
  -9   6   5        0.52        1.42      2.02 o 
  -8   6   5        1.47        1.07      1.80 o 
  -7   6   5       30.20       31.56      2.62 o 
  -6   6   5      186.59      164.22      4.33 o 
  -5   6   5      180.65      173.51      4.19 o 
  -4   6   5      314.25      318.82      6.57 o 
  -3   6   5       23.74       28.31      1.20 o 
  -2   6   5      100.36      113.11      2.19 o 
  -1   6   5       75.53       92.40      2.09 o 
   0   6   5     1170.08     1236.33     14.07 o 
   1   6   5      647.17      647.44      7.10 o 
   2   6   5      118.85      121.52      2.26 o 
   3   6   5      312.38      351.54      4.98 o 
   4   6   5      178.60      165.83      3.53 o 
   5   6   5        1.76        0.29      0.72 o 
   6   6   5       95.82       95.11      2.56 o 
   7   6   5      739.97      705.02     11.53 o 
   8   6   5       18.76       20.43      1.89 o 
   9   6   5      198.44      175.04      6.14 o 
  10   6   5       79.11       80.90      7.78 o 
  11   6   5        0.01        2.62      2.22 o 
  12   6   5        8.09       11.44      2.83 o 
  13   6   5        1.72        7.43      3.57 o 
  14   6   5       21.26       29.55      4.84 o 
  15   6   5        0.56       -0.63      3.65 o 
 -11   7   5        0.23        0.40      3.11 o 
 -10   7   5        2.45       -0.01      2.93 o 
  -9   7   5       13.50       13.56      5.62 o 
  -8   7   5        3.48        4.71      3.13 o 
  -7   7   5        3.44        3.09      1.78 o 
  -6   7   5       56.08       52.80      2.70 o 
  -5   7   5       33.51       32.92      2.12 o 
  -4   7   5        5.19        4.51      1.34 o 
  -3   7   5      171.62      179.18      3.76 o 
  -2   7   5      494.37      456.23      5.28 o 
  -1   7   5      312.99      300.71      3.93 o 
   0   7   5       58.42       71.42      1.52 o 
   1   7   5        3.66        6.48      0.59 o 
   2   7   5        4.32        5.15      0.63 o 
   3   7   5      323.53      324.21      5.16 o 
   4   7   5      182.09      183.76      3.43 o 
   5   7   5      208.88      216.13      4.23 o 
   6   7   5      118.15      104.63      3.07 o 
   7   7   5      916.08      895.00     11.93 o 
   8   7   5      387.69      393.43      8.14 o 
   9   7   5       19.99       25.17      2.72 o 
  10   7   5       12.47        9.16      2.41 o 
  11   7   5        0.86        3.39      2.19 o 
  12   7   5       15.36       12.27      2.87 o 
  13   7   5       16.74       22.37      3.53 o 
  14   7   5        0.09       -0.91      3.27 o 
  15   7   5        3.41        4.01      4.01 o 
 -10   8   5        0.00        0.34      3.15 o 
  -9   8   5        6.59        4.16      2.85 o 
  -8   8   5       11.35       10.66      3.02 o 
  -7   8   5        9.34        9.97      2.32 o 
  -6   8   5        5.36        4.36      1.88 o 
  -5   8   5      130.93      125.90      4.26 o 
  -4   8   5      114.51      103.93      4.23 o 
  -3   8   5        2.32       -0.26      0.73 o 
  -2   8   5      578.31      535.98      7.93 o 
  -1   8   5      154.33      138.60      2.60 o 
   0   8   5        8.43        6.94      0.70 o 
   1   8   5       59.41       58.65      1.56 o 
   2   8   5        5.17        5.25      1.64 o 
   3   8   5      386.89      349.42      5.38 o 
   4   8   5      185.49      188.11      3.58 o 
   5   8   5       64.02       67.34      3.48 o 
   6   8   5      289.92      295.79      5.55 o 
   7   8   5       26.50       33.85      2.12 o 
   8   8   5        7.64       12.48      1.82 o 
   9   8   5       12.29        8.80      2.10 o 
  10   8   5        3.83        3.96      2.17 o 
  11   8   5       16.16       14.29      2.71 o 
  12   8   5        0.00        1.61      2.36 o 
  13   8   5        0.45        4.93      5.76 o 
  14   8   5       99.70      137.31     11.49 o 
  15   8   5        0.87       -1.70      5.16 o 
  -9   9   5        1.02        4.69      3.31 o 
  -8   9   5        6.55        7.32      3.14 o 
  -7   9   5       21.55       22.86      2.33 o 
  -6   9   5        0.00        0.73      1.46 o 
  -5   9   5        6.95        8.92      1.48 o 
  -4   9   5        0.22        1.47      1.70 o 
  -3   9   5      167.28      167.19      5.23 o 
  -2   9   5        2.96        2.37      1.50 o 
  -1   9   5      359.12      351.61      6.25 o 
   0   9   5      297.67      269.34      4.18 o 
   1   9   5       64.39       56.14      2.71 o 
   2   9   5       11.00       14.07      4.12 o 
   3   9   5        1.77        2.47      0.87 o 
   4   9   5       38.70       48.96      2.27 o 
   5   9   5      100.19       94.14      2.90 o 
   6   9   5        2.41        1.12      1.51 o 
   7   9   5       17.74       16.11      1.53 o 
   8   9   5        2.21        3.31      1.38 o 
   9   9   5        9.90        5.80      1.90 o 
  10   9   5        0.05        0.30      1.83 o 
  11   9   5        2.77        8.23      2.46 o 
  12   9   5       11.26        8.31      3.37 o 
  13   9   5       10.03        6.27      3.26 o 
  14   9   5        6.90       14.90      3.95 o 
  -8  10   5      102.40      129.10      6.73 o 
  -7  10   5        0.22       -2.10      2.15 o 
  -6  10   5        1.95        4.57      2.14 o 
  -5  10   5        7.14        7.23      2.00 o 
  -4  10   5       17.68       17.30      2.48 o 
  -3  10   5      136.09      121.81      4.57 o 
  -2  10   5      134.60      119.60      3.78 o 
  -1  10   5        9.22       10.57      1.91 o 
   0  10   5        0.51       -0.54      0.83 o 
   1  10   5        2.04        0.49      3.64 o 
   2  10   5       47.70       45.70      6.37 o 
   3  10   5      308.67      229.04     14.95 o 
   4  10   5       98.87       82.67      2.31 o 
   5  10   5      403.52      364.25      7.95 o 
   6  10   5        0.48       -0.83      1.40 o 
   7  10   5       35.50       30.14      2.46 o 
   8  10   5        0.29        0.17      1.07 o 
   9  10   5        4.89        6.37      1.77 o 
  10  10   5        4.74        7.22      2.12 o 
  11  10   5        9.82       10.75      2.52 o 
  12  10   5       43.76       40.49      4.10 o 
  13  10   5        2.40        6.41      3.11 o 
  14  10   5       23.66       23.96      5.52 o 
  -7  11   5        2.15        3.79      2.50 o 
  -6  11   5        0.26       -0.11      2.10 o 
  -5  11   5       12.86       11.20      3.09 o 
  -4  11   5       42.96       52.15      3.56 o 
  -3  11   5        4.14        2.99      1.91 o 
  -2  11   5       26.42       30.37      2.42 o 
  -1  11   5       50.46       44.21      2.36 o 
   0  11   5        1.72        0.25      1.03 o 
   1  11   5        6.69       10.07      3.36 o 
   2  11   5        6.75        9.51      3.38 o 
   3  11   5       26.01       33.00      6.88 o 
   4  11   5       51.09       48.98      2.07 o 
   5  11   5        5.73        8.44      1.66 o 
   6  11   5        5.05        1.93      1.44 o 
   7  11   5        5.92        8.56      1.87 o 
   8  11   5       32.69       31.38      2.83 o 
   9  11   5        0.17       -1.39      2.44 o 
  10  11   5       68.55       74.15      5.99 o 
  11  11   5        4.12       -1.12      3.67 o 
  12  11   5        3.63       19.56      5.61 o 
  13  11   5       35.10       33.51      6.95 o 
  -6  12   5        1.67        2.81      2.35 o 
  -5  12   5        9.77        9.00      3.31 o 
  -4  12   5        2.68        0.93      1.99 o 
  -3  12   5        3.23        3.18      2.10 o 
  -2  12   5       18.61       17.34      2.23 o 
  -1  12   5       13.93       15.88      1.89 o 
   0  12   5        0.37        1.50      1.17 o 
   1  12   5        0.00        1.89      3.04 o 
   2  12   5        0.48        4.64      3.17 o 
   3  12   5        0.01        0.85      4.55 o 
   4  12   5       92.84       90.17     10.07 o 
   5  12   5        3.79        4.97      1.37 o 
   6  12   5       40.70       38.47      2.37 o 
   7  12   5       16.26       19.97      2.18 o 
   8  12   5        1.92        0.26      2.18 o 
   9  12   5       37.62       44.12      5.69 o 
  10  12   5       78.98       88.16      7.61 o 
  11  12   5        0.23        1.30      4.19 o 
  12  12   5       22.20       27.08      6.34 o 
  13  12   5        0.57       -2.09      4.64 o 
  -4  13   5       12.93       16.45      2.53 o 
  -3  13   5        1.38        1.48      2.18 o 
  -2  13   5       16.26       23.95      2.55 o 
  -1  13   5        1.37        2.22      1.93 o 
   0  13   5        1.13        2.77      3.14 o 
   1  13   5        7.14       10.30      9.02 o 
   2  13   5       27.27       27.48      4.91 o 
   3  13   5        2.37       11.16      5.64 o 
   4  13   5        0.38       -3.31      3.85 o 
   5  13   5       11.18       11.80      1.14 o 
   6  13   5       14.40       14.64      1.44 o 
   7  13   5       11.94       16.61      1.75 o 
   8  13   5        9.15        7.10      1.80 o 
   9  13   5        4.23        0.65      2.33 o 
  10  13   5        2.08        3.50      2.60 o 
  11  13   5        4.22       -0.25      2.86 o 
  12  13   5       16.71       19.87      5.64 o 
  -2  14   5        0.34       -1.67      1.67 o 
  -1  14   5        4.12        6.18      2.35 o 
   0  14   5        0.22       -1.30      5.82 o 
   1  14   5       11.50       23.72      7.86 o 
   3  14   5        6.57       21.11      6.76 o 
   4  14   5        4.74       12.46      6.55 o 
   5  14   5        0.03        1.24      4.82 o 
   6  14   5        5.75        6.19      1.28 o 
   7  14   5        2.98        4.09      1.47 o 
   8  14   5        2.51        5.48      1.72 o 
   9  14   5       15.26       14.92      2.88 o 
  10  14   5        2.15        0.92      2.59 o 
   0  15   5        0.11        5.88      6.85 o 
   7  15   5       16.86       18.06      2.24 o 
   8  15   5        1.19       -1.57      1.57 o 
  -8 -12   6        4.26       -0.94      4.22 o 
  -7 -12   6        5.21        3.86      3.53 o 
  -6 -12   6       15.69       12.81      3.64 o 
  -5 -12   6       17.39       16.98      6.91 o 
  -4 -12   6       30.91       24.77      5.93 o 
  -3 -12   6        1.82       -2.75      2.75 o 
  -2 -12   6        6.95        0.65      3.15 o 
  -1 -12   6       14.31       20.48      3.95 o 
 -10 -11   6        3.77       -0.64      4.88 o 
  -9 -11   6        0.06       -3.04      4.06 o 
  -8 -11   6       24.37       21.94      4.17 o 
  -7 -11   6        5.43        6.13      3.32 o 
  -6 -11   6       27.84       23.06      6.25 o 
  -5 -11   6        1.62       -0.41      2.69 o 
  -4 -11   6        0.14       -1.77      2.74 o 
  -3 -11   6        1.05       -2.59      2.59 o 
  -2 -11   6        0.34       -0.14      2.75 o 
  -1 -11   6        2.94        4.99      2.97 o 
   0 -11   6        2.17        2.61      3.13 o 
   1 -11   6        5.67        5.51      3.47 o 
   2 -11   6        0.31       -1.35      2.98 o 
 -11 -10   6        0.12       -2.12      2.76 o 
 -10 -10   6        1.01       -0.53      2.29 o 
  -9 -10   6        0.26        3.25      2.25 o 
  -8 -10   6        0.21       -0.90      2.18 o 
  -7 -10   6        0.00        0.73      1.88 o 
  -6 -10   6        0.80        2.67      2.32 o 
  -5 -10   6       12.14       12.26      2.94 o 
  -4 -10   6       88.62       89.99      5.15 o 
  -3 -10   6       15.47       10.24      2.90 o 
  -2 -10   6       31.20       30.84      3.56 o 
  -1 -10   6       12.31        6.22      2.96 o 
   0 -10   6        1.91        5.08      2.96 o 
   1 -10   6       19.97       21.62      3.26 o 
   2 -10   6       14.87       17.92      3.39 o 
   3 -10   6        1.60        3.37      3.37 o 
   4 -10   6        0.63        3.10      3.59 o 
 -12  -9   6       76.49       89.64      5.62 o 
 -11  -9   6        1.05        0.12      3.35 o 
 -10  -9   6        2.26       -0.46      3.08 o 
  -9  -9   6        2.64        7.12      2.29 o 
  -8  -9   6        9.24       12.09      2.37 o 
  -7  -9   6       22.36       19.78      2.53 o 
  -6  -9   6        1.49        1.12      2.56 o 
  -5  -9   6       12.30       13.56      3.05 o 
  -4  -9   6        3.03        2.27      2.57 o 
  -3  -9   6       81.77       92.66      3.94 o 
  -2  -9   6        1.28        3.45      1.82 o 
  -1  -9   6       44.19       35.02      2.71 o 
   0  -9   6        9.54        6.91      2.11 o 
   1  -9   6       17.91       18.46      2.52 o 
   2  -9   6        5.32        4.35      2.06 o 
   3  -9   6        8.31        5.45      2.57 o 
   4  -9   6        4.92        3.14      2.30 o 
   5  -9   6        2.44        1.54      2.93 o 
   6  -9   6       10.10       19.57      4.84 o 
 -13  -8   6       23.14       21.67      8.89 o 
 -12  -8   6       44.47       34.73      4.12 o 
 -11  -8   6        4.21       -0.88      2.29 o 
 -10  -8   6        0.01       -1.69      2.18 o 
  -9  -8   6        9.89        6.69      2.25 o 
  -8  -8   6       90.09       85.89      4.20 o 
  -7  -8   6       38.44       37.21      3.30 o 
  -6  -8   6        0.79       -1.64      1.64 o 
  -5  -8   6       28.30       26.31      2.48 o 
  -4  -8   6        0.29        0.21      1.85 o 
  -3  -8   6       13.78       16.40      2.09 o 
  -2  -8   6       22.49       27.00      3.38 o 
  -1  -8   6       15.11       13.98      2.15 o 
   0  -8   6        6.05        4.94      1.74 o 
   1  -8   6        1.13       -0.11      1.69 o 
   2  -8   6       20.95       21.88      2.50 o 
   3  -8   6        8.06       10.08      3.56 o 
   4  -8   6        3.92        4.45      2.22 o 
   5  -8   6        1.36        3.87      2.35 o 
   6  -8   6        0.22       -1.36      2.39 o 
   7  -8   6        0.25        1.33      2.55 o 
 -13  -7   6        2.36       -2.79      3.62 o 
 -12  -7   6        0.81       -3.75      3.75 o 
 -11  -7   6       45.92       50.41      5.13 o 
 -10  -7   6        1.77        4.89      2.41 o 
  -9  -7   6       23.34       24.76      2.88 o 
  -8  -7   6        5.04        1.76      2.05 o 
  -7  -7   6       35.30       37.73      2.95 o 
  -6  -7   6       59.68       60.01      3.78 o 
  -5  -7   6       16.12       17.29      2.82 o 
  -4  -7   6       51.80       58.15      2.67 o 
  -3  -7   6        1.97       -0.87      1.15 o 
  -2  -7   6       40.71       36.87      2.02 o 
  -1  -7   6        1.67        1.65      1.31 o 
   0  -7   6        0.03       -1.12      1.30 o 
   1  -7   6        5.34        2.97      1.49 o 
   2  -7   6       61.11       62.12      2.87 o 
   3  -7   6       90.19       78.25      3.30 o 
   4  -7   6       55.89       52.91      3.32 o 
   5  -7   6       38.60       34.41      3.08 o 
   6  -7   6        0.05       -2.06      2.06 o 
   7  -7   6        1.09        3.31      2.45 o 
   8  -7   6        9.09       12.05      2.95 o 
 -14  -6   6        1.34       -3.53      3.53 o 
 -13  -6   6        4.44        6.09      3.75 o 
 -12  -6   6       14.19       18.19      3.95 o 
 -11  -6   6       45.08       47.64      3.77 o 
 -10  -6   6        0.01       -1.99      1.99 o 
  -9  -6   6       12.22        9.30      2.39 o 
  -8  -6   6      134.03      127.16      4.85 o 
  -7  -6   6        1.54        0.37      1.68 o 
  -6  -6   6       69.85       64.63      3.31 o 
  -5  -6   6      416.07      415.75      7.70 o 
  -4  -6   6        2.40        3.63      1.47 o 
  -3  -6   6       78.21       84.81      2.80 o 
  -2  -6   6       62.43       60.00      2.33 o 
  -1  -6   6       38.54       41.42      2.06 o 
   0  -6   6       30.85       33.74      2.07 o 
   1  -6   6        0.26        1.18      1.28 o 
   2  -6   6        8.64       10.18      1.84 o 
   3  -6   6      215.76      193.53      4.84 o 
   4  -6   6        5.49        5.83      1.85 o 
   5  -6   6       35.84       32.17      2.52 o 
   6  -6   6       40.71       34.55      2.70 o 
   7  -6   6       24.14       25.95      3.02 o 
   8  -6   6       22.55       22.73      3.19 o 
   9  -6   6        0.18       -1.33      3.03 o 
 -14  -5   6       26.72       26.25      5.28 o 
 -13  -5   6        3.25        2.01      4.60 o 
 -12  -5   6        2.38       -0.08      2.86 o 
 -11  -5   6        0.84        1.43      2.27 o 
 -10  -5   6        6.98        5.78      2.89 o 
  -9  -5   6        0.13        0.89      1.91 o 
  -8  -5   6       38.27       31.53      2.83 o 
  -7  -5   6       48.81       51.19      2.69 o 
  -6  -5   6      100.99       96.72      4.37 o 
  -5  -5   6      170.88      152.96      3.70 o 
  -4  -5   6        0.05       -0.84      1.06 o 
  -3  -5   6       16.73       14.13      1.24 o 
  -2  -5   6       49.15       61.26      2.22 o 
  -1  -5   6       10.12       10.18      1.45 o 
   0  -5   6       41.40       39.20      1.91 o 
   1  -5   6       87.43      106.52      2.84 o 
   2  -5   6       78.34       83.85      2.58 o 
   3  -5   6       11.64       11.43      1.72 o 
   4  -5   6       83.50       84.36      3.40 o 
   5  -5   6       28.67       31.27      2.40 o 
   6  -5   6       24.14       22.82      2.33 o 
   7  -5   6       12.03       13.05      2.14 o 
   8  -5   6        5.79        8.54      2.93 o 
   9  -5   6        4.15        1.66      2.53 o 
  10  -5   6        0.01        5.38      4.05 o 
 -14  -4   6        5.22        5.90      4.23 o 
 -13  -4   6        4.32        3.08      4.11 o 
 -12  -4   6       10.54       13.56      3.50 o 
 -11  -4   6        0.76       -1.29      2.58 o 
 -10  -4   6        0.33       -1.27      1.86 o 
  -9  -4   6       97.07       84.74      6.04 o 
  -8  -4   6      283.18      281.90      6.38 o 
  -7  -4   6      216.85      234.23      5.53 o 
  -6  -4   6        0.14       -0.71      1.08 o 
  -5  -4   6       79.75       66.21      3.12 o 
  -4  -4   6        5.92        7.55      1.27 o 
  -3  -4   6      130.78      142.39      3.06 o 
  -2  -4   6        5.69        3.70      0.95 o 
  -1  -4   6        9.66       12.10      1.10 o 
   0  -4   6      824.59      816.32      9.41 o 
   1  -4   6        0.63       -0.71      0.86 o 
   2  -4   6       19.46       20.73      1.41 o 
   3  -4   6      216.59      211.61      3.98 o 
   4  -4   6      195.48      183.91      3.73 o 
   5  -4   6       15.56       16.89      2.67 o 
   6  -4   6        6.84        9.05      1.76 o 
   7  -4   6        6.52        4.11      1.82 o 
   8  -4   6        0.05       -0.94      1.75 o 
   9  -4   6        9.47        8.64      2.63 o 
  10  -4   6        0.15       -1.66      2.51 o 
  11  -4   6        0.64        2.34      2.89 o 
 -14  -3   6        1.06        4.38      8.02 o 
 -13  -3   6        6.65        2.08      7.09 o 
 -12  -3   6       18.90       15.86      3.62 o 
 -11  -3   6        0.35       -1.85      2.21 o 
 -10  -3   6        7.73        9.19      2.08 o 
  -9  -3   6       21.18       22.42      2.53 o 
  -8  -3   6        4.97        6.53      1.78 o 
  -7  -3   6       43.80       45.15      2.62 o 
  -6  -3   6      302.01      304.64      5.11 o 
  -5  -3   6      376.91      381.91      5.75 o 
  -4  -3   6      325.75      335.36      5.55 o 
  -3  -3   6       20.46       23.29      1.65 o 
  -2  -3   6        0.00        0.37      0.73 o 
  -1  -3   6       21.97        9.87      0.98 o 
   0  -3   6     1991.94     2044.55     20.99 o 
   1  -3   6      553.69      619.60      7.44 o 
   2  -3   6       73.04       95.62      2.47 o 
   3  -3   6        6.12        6.34      1.11 o 
   4  -3   6       32.89       33.19      1.69 o 
   5  -3   6      195.73      201.83      4.00 o 
   6  -3   6      310.67      298.43      5.67 o 
   7  -3   6       81.02       78.86      3.33 o 
   8  -3   6        4.58        5.07      1.93 o 
   9  -3   6        2.25        4.34      2.36 o 
  10  -3   6       18.38       26.90      3.35 o 
  11  -3   6        3.31        4.36      2.74 o 
  12  -3   6        2.69       -1.01      2.66 o 
 -14  -2   6        2.00        9.16      6.04 o 
 -13  -2   6       18.63       18.31      4.63 o 
 -12  -2   6        1.01        4.86      2.72 o 
 -11  -2   6        0.66       -1.37      2.91 o 
 -10  -2   6        2.93        0.16      2.04 o 
  -9  -2   6      127.83      133.26      4.47 o 
  -8  -2   6      968.99      927.08     14.49 o 
  -7  -2   6      148.04      166.81      3.90 o 
  -6  -2   6        0.38        1.45      1.09 o 
  -5  -2   6       52.13       45.70      1.83 o 
  -4  -2   6      231.11      230.86      4.36 o 
  -3  -2   6      208.09      220.92      3.71 o 
  -2  -2   6       44.70       61.92      1.78 o 
  -1  -2   6      526.75      582.11     10.49 o 
   0  -2   6       57.57       78.86      2.10 o 
   1  -2   6      207.23      189.72      3.27 o 
   2  -2   6       95.45       84.37      2.19 o 
   3  -2   6       15.57       10.23      1.15 o 
   4  -2   6        1.54        2.43      1.01 o 
   5  -2   6      120.21      124.59      3.06 o 
   6  -2   6      542.42      496.73      7.25 o 
   7  -2   6        0.68       -0.85      1.33 o 
   8  -2   6      158.70      149.12      4.81 o 
   9  -2   6       12.08       12.54      2.55 o 
  10  -2   6       24.56       26.21      3.19 o 
  11  -2   6        0.51       -0.31      2.47 o 
  12  -2   6        0.10        1.67      2.69 o 
 -14  -1   6        6.84       11.83      5.82 o 
 -13  -1   6       13.94       13.06      3.53 o 
 -12  -1   6        4.72       10.46      3.08 o 
 -11  -1   6       51.54       55.54      4.77 o 
 -10  -1   6       42.32       38.12      3.65 o 
  -9  -1   6      427.69      424.75      9.99 o 
  -8  -1   6      605.97      617.32      9.57 o 
  -7  -1   6      104.54      102.94      3.28 o 
  -6  -1   6        3.75        2.62      1.25 o 
  -5  -1   6        3.35        6.62      1.12 o 
  -4  -1   6        5.38        6.99      1.04 o 
  -3  -1   6     1408.54     1498.05     16.73 o 
  -2  -1   6      465.89      464.84      5.73 o 
  -1  -1   6     1976.83     2063.17     20.90 o 
   0  -1   6      170.56      149.19      2.84 o 
   1  -1   6      976.99     1005.05     11.68 o 
   2  -1   6        0.14        1.44      0.95 o 
   3  -1   6      239.37      221.45      5.44 o 
   4  -1   6       95.80      105.99      3.22 o 
   5  -1   6      155.63      167.91      3.66 o 
   6  -1   6       12.81       14.95      1.56 o 
   7  -1   6        3.97        3.85      1.39 o 
   8  -1   6        0.40       -1.39      1.39 o 
   9  -1   6        0.72       -1.12      1.63 o 
  10  -1   6        0.06        0.57      2.17 o 
  11  -1   6        0.07       -0.06      2.47 o 
  12  -1   6       30.31       29.21      3.73 o 
  13  -1   6       17.60       15.06      3.45 o 
 -14   0   6        1.93        3.12      5.76 o 
 -13   0   6        0.16       -0.59      3.72 o 
 -12   0   6       14.29       19.07      3.47 o 
 -11   0   6       66.62       71.41      4.81 o 
 -10   0   6        0.00       -1.47      2.81 o 
  -9   0   6       27.89       21.18      2.61 o 
  -8   0   6        7.87        6.67      1.67 o 
  -7   0   6      228.21      224.40      5.02 o 
  -6   0   6        0.07        0.20      1.09 o 
  -5   0   6       68.20       52.72      2.23 o 
  -4   0   6     1344.47     1462.72     16.49 o 
  -3   0   6      142.11      134.94      2.51 o 
  -2   0   6     1364.13     1500.82     15.42 o 
  -1   0   6     3326.12     3643.35     36.34 o 
   0   0   6        8.56       11.16      0.81 o 
   1   0   6      571.86      576.92      6.37 o 
   2   0   6      158.47      220.88      3.36 o 
   3   0   6       49.68       62.87      1.94 o 
   4   0   6       58.27       58.38      2.66 o 
   5   0   6       72.53       77.35      2.49 o 
   6   0   6      411.20      380.60      6.19 o 
   7   0   6      255.84      261.19      5.10 o 
   8   0   6       93.95       95.18      4.12 o 
   9   0   6       10.79       11.21      2.01 o 
  10   0   6        0.52        1.22      1.75 o 
  11   0   6       10.56       14.58      2.44 o 
  12   0   6        4.62        6.16      2.79 o 
  13   0   6        1.62        4.15      2.96 o 
 -14   1   6        5.32       11.37      4.63 o 
 -13   1   6        0.72        4.05      4.20 o 
 -12   1   6        0.00        0.81      3.30 o 
 -11   1   6       30.74       41.89      4.13 o 
 -10   1   6       32.19       35.66      3.73 o 
  -9   1   6       82.03       73.33      3.73 o 
  -8   1   6       69.50       64.46      3.38 o 
  -7   1   6       15.70       10.24      1.62 o 
  -6   1   6        0.76        0.57      0.99 o 
  -5   1   6        1.85        1.12      0.89 o 
  -4   1   6      114.57      111.71      2.53 o 
  -3   1   6       15.81       10.10      0.94 o 
  -2   1   6       23.30       26.42      1.15 o 
  -1   1   6      237.88      233.33      3.57 o 
   0   1   6      700.72      835.69      7.82 o 
   1   1   6      210.89      185.02      2.91 o 
   2   1   6       12.13        8.04      0.65 o 
   3   1   6      454.45      437.65      5.58 o 
   4   1   6      738.73      876.51     10.92 o 
   5   1   6       33.12       36.11      1.87 o 
   6   1   6      177.65      198.55      6.02 o 
   7   1   6       68.81       66.92      2.76 o 
   8   1   6        6.22        2.94      1.44 o 
   9   1   6        5.91        6.71      1.68 o 
  10   1   6       16.36       16.43      2.47 o 
  11   1   6       54.34       58.26      3.81 o 
  12   1   6        1.78        2.13      2.47 o 
  13   1   6        3.27        1.95      5.61 o 
  14   1   6        1.09        0.28      3.76 o 
 -14   2   6        9.06        1.23      4.18 o 
 -13   2   6        0.05        3.77      4.02 o 
 -12   2   6       19.97       25.44      4.82 o 
 -11   2   6        7.05        3.30      3.43 o 
 -10   2   6      176.22      190.61      6.09 o 
  -9   2   6      121.18      137.48      4.95 o 
  -8   2   6       58.86       52.82      3.06 o 
  -7   2   6        5.40        6.48      1.51 o 
  -6   2   6       25.16       26.01      1.59 o 
  -5   2   6      141.89      155.69      3.17 o 
  -4   2   6       12.88       17.44      1.37 o 
  -3   2   6      560.77      653.25      8.45 o 
  -2   2   6       51.98       59.96      2.38 o 
  -1   2   6      152.97      146.85      2.49 o 
   0   2   6      214.47      229.70      4.36 o 
   1   2   6       40.54       30.16      1.10 o 
   2   2   6       96.29      109.00      3.72 o 
   3   2   6     1184.06     1271.92     13.88 o 
   4   2   6        4.41       10.61      1.01 o 
   5   2   6       28.08       26.58      1.49 o 
   6   2   6       63.76       58.06      2.12 o 
   7   2   6       26.06       21.92      1.75 o 
   8   2   6       86.91       95.31      3.72 o 
   9   2   6        3.17        1.15      1.65 o 
  10   2   6       97.71       98.03      4.32 o 
  11   2   6       79.04       76.39      4.77 o 
  12   2   6       19.70       17.74      3.29 o 
  13   2   6        4.78        2.93      2.81 o 
  14   2   6        3.51        0.11      3.54 o 
 -13   3   6        9.49       12.07      4.66 o 
 -12   3   6       56.64       54.95      6.13 o 
 -11   3   6       21.74       30.25     13.16 o 
 -10   3   6        0.84        1.24      2.33 o 
  -9   3   6       29.79       28.40      3.17 o 
  -8   3   6        4.75        3.04      1.76 o 
  -7   3   6       61.74       62.47      3.46 o 
  -6   3   6        0.71        1.21      1.11 o 
  -5   3   6       36.40       27.06      2.93 o 
  -4   3   6      149.42      154.32      2.90 o 
  -3   3   6      154.43      134.48      2.38 o 
  -2   3   6      894.61     1084.60     11.11 o 
  -1   3   6     1626.52     1656.17     16.27 o 
   0   3   6      329.87      424.13      4.54 o 
   1   3   6      316.04      288.40      3.29 o 
   2   3   6       48.72       47.28      1.39 o 
   3   3   6      611.51      678.32      7.89 o 
   4   3   6      289.64      258.21      6.07 o 
   5   3   6      157.70      182.13      3.46 o 
   6   3   6        2.49        0.02      0.87 o 
   7   3   6       64.94       65.97      2.55 o 
   8   3   6       44.25       37.56      4.60 o 
   9   3   6      325.86      300.91      7.38 o 
  10   3   6      358.69      334.98      8.13 o 
  11   3   6        0.00       -0.70      2.66 o 
  12   3   6        1.05       -0.34      2.91 o 
  13   3   6        8.68        3.01      5.96 o 
  14   3   6        4.26        0.95      3.26 o 
 -13   4   6        2.22        2.48      4.49 o 
 -12   4   6        0.14       -3.61      3.61 o 
 -11   4   6       42.96       44.66      5.50 o 
 -10   4   6        0.46        0.39      2.31 o 
  -9   4   6        0.39        3.58      2.98 o 
  -8   4   6        0.08        0.14      2.42 o 
  -7   4   6       23.38       29.64      2.41 o 
  -6   4   6        2.91        4.13      1.39 o 
  -5   4   6       20.16       19.87      2.31 o 
  -4   4   6      202.71      208.12      3.53 o 
  -3   4   6      202.34      214.56      4.00 o 
  -2   4   6      227.40      211.26      3.23 o 
  -1   4   6        0.16        0.25      0.53 o 
   0   4   6      115.48      155.96      2.24 o 
   1   4   6     2648.23     3072.92     27.72 o 
   2   4   6      933.38      985.84     11.59 o 
   3   4   6      529.37      563.32      6.29 o 
   4   4   6     1783.50     2009.71     21.15 o 
   5   4   6      105.78      122.17      3.77 o 
   6   4   6        4.56        3.62      1.47 o 
   7   4   6      154.82      142.29      5.31 o 
   8   4   6        0.03        0.53      1.71 o 
   9   4   6      217.45      201.22      5.83 o 
  10   4   6       28.81       25.60      2.72 o 
  11   4   6       53.85       57.79     10.20 o 
  12   4   6        1.49        1.50      2.68 o 
  13   4   6        3.94        4.60      3.13 o 
  14   4   6        1.18       -0.74      3.46 o 
  15   4   6       15.54        9.61      6.73 o 
 -12   5   6        0.80       -0.48      3.43 o 
 -11   5   6        0.23       -0.01      3.03 o 
 -10   5   6        8.53        9.88      2.79 o 
  -9   5   6        1.81       -2.00      2.00 o 
  -8   5   6      106.86       91.46      4.21 o 
  -7   5   6       22.50       21.46      2.39 o 
  -6   5   6        1.64        3.36      1.56 o 
  -5   5   6        0.89        1.16      0.92 o 
  -4   5   6        2.67        1.48      0.83 o 
  -3   5   6       55.49       60.24      1.63 o 
  -2   5   6       33.46       30.79      1.08 o 
  -1   5   6        1.45        0.84      0.59 o 
   0   5   6      107.38      100.47      1.85 o 
   1   5   6     2453.55     2794.42     28.56 o 
   2   5   6      111.43      100.34      2.23 o 
   3   5   6      620.47      686.44      8.40 o 
   4   5   6      205.46      199.46      3.32 o 
   5   5   6      120.33      131.82      4.55 o 
   6   5   6       20.50       17.11      1.41 o 
   7   5   6      115.62      113.59      3.61 o 
   8   5   6       62.60       65.08      3.42 o 
   9   5   6       31.38       31.82      2.48 o 
  10   5   6       54.04       44.63      3.64 o 
  11   5   6        7.13        9.27      2.61 o 
  12   5   6        6.63        6.60      3.71 o 
  13   5   6        1.16       -1.39      2.89 o 
  14   5   6        4.60       -2.67      3.28 o 
  15   5   6       11.56       13.98      6.85 o 
 -12   6   6       21.22       24.20      8.64 o 
 -11   6   6        0.65        0.74      3.85 o 
 -10   6   6        0.30       -2.65      2.65 o 
  -9   6   6        8.10        9.96      2.44 o 
  -8   6   6       16.59       18.47      2.53 o 
  -7   6   6        5.78        4.89      1.87 o 
  -6   6   6       14.81        8.76      2.01 o 
  -5   6   6       15.89       17.62      1.95 o 
  -4   6   6        0.00        0.21      0.82 o 
  -3   6   6       56.75       54.50      1.73 o 
  -2   6   6       75.72       67.28      1.74 o 
  -1   6   6       12.93       17.85      1.04 o 
   0   6   6        4.13        2.98      0.63 o 
   1   6   6      128.69      166.70      2.69 o 
   2   6   6        9.06        9.85      0.86 o 
   3   6   6        5.67        9.85      0.89 o 
   4   6   6       12.02        8.61      0.95 o 
   5   6   6     1142.70     1125.55     13.41 o 
   6   6   6       30.92       30.04      1.65 o 
   7   6   6      497.01      472.17      9.29 o 
   8   6   6      609.63      598.25     17.66 o 
   9   6   6       52.02       65.25      3.94 o 
  10   6   6       86.71       78.31      4.49 o 
  11   6   6        0.20        0.12      2.11 o 
  12   6   6        1.27        0.84      2.11 o 
  13   6   6       28.80       39.94      4.10 o 
  14   6   6        0.27        2.83      3.65 o 
  15   6   6       19.94       19.90      7.10 o 
 -11   7   6       23.71       32.12      6.63 o 
 -10   7   6        4.53        6.74      3.18 o 
  -9   7   6        0.05       -1.99      2.54 o 
  -8   7   6       92.17       88.34      5.02 o 
  -7   7   6        0.06       -0.38      2.20 o 
  -6   7   6        3.77        8.16      1.91 o 
  -5   7   6       36.74       29.76      2.29 o 
  -4   7   6      189.44      186.00      4.79 o 
  -3   7   6       59.27       62.32      2.47 o 
  -2   7   6      361.66      344.36      5.77 o 
  -1   7   6       60.12       64.24      1.78 o 
   0   7   6       85.90       93.86      1.97 o 
   1   7   6       20.77       26.90      1.04 o 
   2   7   6       96.61       96.41      2.13 o 
   3   7   6        6.35        7.98      1.52 o 
   4   7   6       18.09       16.67      1.16 o 
   5   7   6      266.51      288.99      4.84 o 
   6   7   6      117.14      107.65      3.26 o 
   7   7   6      556.15      542.12     15.96 o 
   8   7   6      456.26      433.84      9.56 o 
   9   7   6       12.50       12.77      2.32 o 
  10   7   6       26.58       21.12      2.83 o 
  11   7   6       20.06       20.64      2.98 o 
  12   7   6        5.14        1.99      2.38 o 
  13   7   6       31.61       36.13      4.03 o 
  14   7   6        6.78        9.37      6.82 o 
  15   7   6       52.62       87.65     10.74 o 
 -10   8   6        0.43       -1.03      3.07 o 
  -9   8   6        3.32        6.00      3.50 o 
  -8   8   6        0.03        4.09      2.67 o 
  -7   8   6       68.55       71.05      5.22 o 
  -6   8   6       31.18       31.78      3.15 o 
  -5   8   6       50.29       44.82      3.29 o 
  -4   8   6       13.71       15.98      2.22 o 
  -3   8   6      103.23       88.03      3.67 o 
  -2   8   6      393.50      391.05      5.73 o 
  -1   8   6     1066.24     1007.40     12.08 o 
   0   8   6      159.93      155.45      2.66 o 
   1   8   6       12.15       14.11      0.84 o 
   2   8   6       25.60       22.56      1.06 o 
   3   8   6       35.05       40.23      1.62 o 
   4   8   6      308.02      291.94      5.15 o 
   5   8   6       41.56       44.45      1.61 o 
   6   8   6     1088.77     1084.51     18.43 o 
   7   8   6        7.36        9.35      1.77 o 
   8   8   6      384.21      356.66      9.34 o 
   9   8   6        0.24        1.77      1.71 o 
  10   8   6        2.29        1.40      1.90 o 
  11   8   6        0.46        1.18      2.07 o 
  12   8   6       13.94       12.04      3.00 o 
  13   8   6       45.14       40.67      4.17 o 
  14   8   6        0.04        2.63      3.75 o 
  -9   9   6       27.92       37.70      4.35 o 
  -8   9   6       10.04        6.74      4.23 o 
  -7   9   6       14.29       18.25      3.44 o 
  -6   9   6        2.59        3.63      1.72 o 
  -5   9   6       42.14       40.43      3.09 o 
  -4   9   6       14.19        8.18      2.51 o 
  -3   9   6       63.11       61.32      2.82 o 
  -2   9   6       55.34       48.77      2.78 o 
  -1   9   6       96.80       82.41      2.33 o 
   0   9   6       95.67       94.57      2.26 o 
   1   9   6       43.51       36.87      1.33 o 
   2   9   6       56.64       59.14      1.81 o 
   3   9   6      118.45      117.79      2.91 o 
   4   9   6       55.84       60.71      2.32 o 
   5   9   6       66.28       64.65      2.72 o 
   6   9   6       55.37       65.45      3.61 o 
   7   9   6       81.49       72.12      2.90 o 
   8   9   6       40.06       35.10      2.29 o 
   9   9   6       31.10       33.23      2.87 o 
  10   9   6        4.89        9.58      2.31 o 
  11   9   6        1.67        1.33      2.15 o 
  12   9   6        3.39        3.96      2.49 o 
  13   9   6        0.00       -1.56      3.00 o 
  14   9   6       55.46       62.07      5.90 o 
  -8  10   6        0.00       -0.36      3.05 o 
  -7  10   6        5.34        1.82      3.39 o 
  -6  10   6        0.83       -1.43      2.16 o 
  -5  10   6       11.21       15.25      2.72 o 
  -4  10   6       73.14       89.11      4.51 o 
  -3  10   6        5.56        3.32      1.61 o 
  -2  10   6        1.65        0.90      1.34 o 
  -1  10   6       38.10       36.68      2.64 o 
   0  10   6        2.01        2.38      0.90 o 
   1  10   6       25.06       23.95      1.07 o 
   2  10   6       17.07       19.93      1.85 o 
   3  10   6       74.17       71.14      2.12 o 
   4  10   6       13.33        9.15      1.14 o 
   5  10   6      268.84      249.62      8.78 o 
   6  10   6       43.51       40.42      2.52 o 
   7  10   6        3.39        2.35      1.58 o 
   8  10   6        1.29        0.47      1.16 o 
   9  10   6        4.30        6.00      1.84 o 
  10  10   6        1.71        0.97      1.80 o 
  11  10   6        3.97        3.77      3.33 o 
  12  10   6        0.27       -3.00      3.00 o 
  13  10   6        0.58        7.23      3.12 o 
  14  10   6        7.17       11.59      4.79 o 
  -7  11   6       20.28       20.55      3.59 o 
  -6  11   6       11.56       18.47      3.21 o 
  -5  11   6       50.09       51.77      3.90 o 
  -4  11   6       12.30       12.36      2.19 o 
  -3  11   6       36.97       42.50      2.60 o 
  -2  11   6       31.04       33.26      2.17 o 
  -1  11   6       21.12       20.64      1.69 o 
   0  11   6        0.06       -1.39      1.39 o 
   1  11   6        0.99       -0.28      1.34 o 
   2  11   6        4.65       11.10      4.52 o 
   3  11   6        3.17        2.40      4.46 o 
   4  11   6       49.94       44.73      2.67 o 
   5  11   6        0.02       -1.19      1.19 o 
   6  11   6        4.03       10.53      1.84 o 
   7  11   6        4.24        3.04      1.58 o 
   8  11   6       32.57       34.51      4.59 o 
   9  11   6        0.00        4.82      2.71 o 
  10  11   6        5.50        4.48      3.19 o 
  11  11   6        5.99       -2.97      3.43 o 
  12  11   6        0.03       -3.40      3.85 o 
  13  11   6        0.42        2.97      4.97 o 
  -6  12   6        1.21       -2.30      2.67 o 
  -5  12   6        1.73        1.83      2.82 o 
  -4  12   6       17.14       15.83      2.77 o 
  -3  12   6       73.96       79.42      4.18 o 
  -2  12   6        2.05        2.58      1.57 o 
  -1  12   6        0.73        1.13      1.52 o 
   0  12   6       17.34       19.05      1.65 o 
   1  12   6        2.40        4.85      3.55 o 
   2  12   6       24.72       26.93      4.62 o 
   3  12   6       57.45       55.71      8.80 o 
   4  12   6       10.07        9.10      3.09 o 
   5  12   6       11.37       10.74      1.45 o 
   6  12   6       13.69       15.16      1.81 o 
   7  12   6       11.22       11.06      2.31 o 
   8  12   6        9.00        7.26      2.01 o 
   9  12   6       22.32       28.11     11.39 o 
  10  12   6       66.68       66.90      6.95 o 
  11  12   6       87.18       95.26      8.58 o 
  12  12   6        2.50        2.03      4.52 o 
  -4  13   6        0.32       -2.29      2.29 o 
  -3  13   6       11.37        9.14      2.40 o 
  -2  13   6        2.47        0.88      1.91 o 
  -1  13   6       18.07       16.60      2.01 o 
   0  13   6        9.58        8.10      1.48 o 
   1  13   6        2.60        6.36      3.48 o 
   2  13   6       22.65       29.13      5.02 o 
   3  13   6       19.17       13.01      5.64 o 
   4  13   6        2.43        4.40      4.94 o 
   5  13   6        0.21        1.24      1.50 o 
   6  13   6        0.71       -0.39      1.36 o 
   7  13   6        0.15        0.28      2.33 o 
   8  13   6        1.88        2.44      1.99 o 
   9  13   6        3.07        1.18      3.43 o 
  10  13   6       28.58       31.33      5.34 o 
  11  13   6       57.38       50.92      6.70 o 
  -2  14   6        0.17        3.22      2.79 o 
  -1  14   6        0.24       -0.85      2.01 o 
   0  14   6        1.15       -3.64      5.43 o 
   1  14   6        8.79        1.61      5.40 o 
   2  14   6       74.96       91.38     10.92 o 
   3  14   6       52.29       61.96      9.58 o 
   4  14   6        0.95        4.15      5.28 o 
   5  14   6        0.06        4.40      5.58 o 
   6  14   6       19.20       26.96      1.71 o 
   7  14   6        2.32       -0.99      1.38 o 
   8  14   6        9.35       13.76      1.95 o 
   9  14   6        5.09        3.91      2.87 o 
  10  14   6        0.71        0.21      2.65 o 
   0  15   6        5.54        7.31      6.64 o 
   1  15   6        0.24       -0.42      6.19 o 
   7  15   6        0.13       -2.18      2.18 o 
   8  15   6       43.30       44.54      2.69 o 
  -5 -12   7        0.02       -1.64      4.03 o 
  -4 -12   7        0.11        4.46      4.31 o 
  -3 -12   7        6.75        8.37      4.73 o 
  -9 -11   7       18.61       37.06      6.73 o 
  -8 -11   7        8.30        6.03      3.73 o 
  -7 -11   7        0.01        1.07      3.13 o 
  -6 -11   7       14.78       21.05      7.25 o 
  -5 -11   7        0.39       -4.64      4.64 o 
  -4 -11   7       12.24        7.90      3.41 o 
  -3 -11   7       11.97       13.21      3.68 o 
  -2 -11   7        1.55        1.01      3.10 o 
  -1 -11   7        4.00        8.36      3.48 o 
   0 -11   7        1.00        1.94      3.34 o 
   1 -11   7        0.96        1.03      4.09 o 
 -11 -10   7        8.11       10.79      4.59 o 
 -10 -10   7        0.52       -2.47      2.47 o 
  -9 -10   7        1.09        0.85      2.36 o 
  -8 -10   7        0.06       -0.01      2.20 o 
  -7 -10   7        0.02       -0.74      3.06 o 
  -6 -10   7       34.99       27.09      3.89 o 
  -5 -10   7        2.72        6.38      2.90 o 
  -4 -10   7       25.20       24.42      3.65 o 
  -3 -10   7        9.08        6.94      4.35 o 
  -2 -10   7        6.22        3.23      3.00 o 
  -1 -10   7        8.60       11.66      4.02 o 
   0 -10   7        4.69        2.94      3.16 o 
   1 -10   7        3.62        6.81      3.37 o 
   2 -10   7        0.57        0.46      2.84 o 
   3 -10   7        0.16        0.47      2.92 o 
 -12  -9   7       23.31       28.08      6.22 o 
 -11  -9   7       11.68        8.57      3.15 o 
 -10  -9   7        0.07       -2.13      2.13 o 
  -9  -9   7        0.01       -2.16      2.16 o 
  -8  -9   7        3.96        4.10      2.59 o 
  -7  -9   7        0.27       -1.16      1.96 o 
  -6  -9   7        0.68        0.57      2.49 o 
  -5  -9   7        1.58       -1.23      1.79 o 
  -4  -9   7        3.66        8.54      2.88 o 
  -3  -9   7       44.34       41.97      4.29 o 
  -2  -9   7      140.25      139.83      4.94 o 
  -1  -9   7        0.02       -3.03      3.03 o 
   0  -9   7        0.05       -1.93      1.93 o 
   1  -9   7       35.64       40.32      3.10 o 
   2  -9   7       33.39       37.85      3.13 o 
   3  -9   7        0.03       -2.19      2.19 o 
   4  -9   7       14.45       18.39      4.98 o 
   5  -9   7       26.37       27.99      6.48 o 
 -12  -8   7        0.82        0.06      3.52 o 
 -11  -8   7       49.63       44.26      4.25 o 
 -10  -8   7       27.76       30.88      3.77 o 
  -9  -8   7       25.29       23.88      3.05 o 
  -8  -8   7        2.64        0.51      2.81 o 
  -7  -8   7       85.35       90.76      4.33 o 
  -6  -8   7        3.06        1.44      2.10 o 
  -5  -8   7        3.62        2.76      1.96 o 
  -4  -8   7       22.80       26.10      2.79 o 
  -3  -8   7       37.19       40.08      2.87 o 
  -2  -8   7        3.75        5.44      2.28 o 
  -1  -8   7        2.68        2.47      1.97 o 
   0  -8   7       34.25       33.13      3.00 o 
   1  -8   7        0.79        0.59      1.87 o 
   2  -8   7        3.06        4.43      2.04 o 
   3  -8   7        5.84        7.65      2.37 o 
   4  -8   7       40.29       43.04      3.46 o 
   5  -8   7        0.75        3.56      2.67 o 
   6  -8   7       28.17       24.23      4.78 o 
   7  -8   7        0.12        0.22      3.59 o 
 -13  -7   7        1.54        0.79      3.85 o 
 -12  -7   7        1.93        1.07      3.41 o 
 -11  -7   7        1.22        1.83      2.74 o 
 -10  -7   7       87.20      108.38      5.21 o 
  -9  -7   7        1.50        2.83      2.26 o 
  -8  -7   7      146.55      148.62      5.54 o 
  -7  -7   7      194.77      211.00      6.29 o 
  -6  -7   7        2.96        2.98      1.96 o 
  -5  -7   7       91.29       87.29      4.02 o 
  -4  -7   7      219.01      195.07      5.72 o 
  -3  -7   7        3.42       -0.35      1.48 o 
  -2  -7   7        1.97        0.19      2.04 o 
  -1  -7   7        0.01        1.70      2.03 o 
   0  -7   7       20.67       19.57      2.21 o 
   1  -7   7       22.05       24.67      2.21 o 
   2  -7   7       24.35       25.12      2.30 o 
   3  -7   7        0.75        1.14      1.86 o 
   4  -7   7        0.03       -1.96      1.96 o 
   5  -7   7       25.99       30.06      3.90 o 
   6  -7   7        1.65        3.18      2.42 o 
   7  -7   7        0.42       -0.96      2.38 o 
   8  -7   7        1.39        5.17      4.08 o 
 -14  -6   7       31.96       27.81      8.61 o 
 -13  -6   7        4.82        2.68      5.08 o 
 -12  -6   7       18.91       21.28      7.34 o 
 -11  -6   7       13.32       20.22      3.84 o 
 -10  -6   7       11.29        7.87      3.11 o 
  -9  -6   7        0.08       -1.03      1.96 o 
  -8  -6   7        9.03        5.87      2.17 o 
  -7  -6   7       87.15       91.07      4.22 o 
  -6  -6   7        4.19        6.83      2.39 o 
  -5  -6   7        0.72       -0.42      2.24 o 
  -4  -6   7       48.77       43.47      3.07 o 
  -3  -6   7       66.70       61.67      2.82 o 
  -2  -6   7       15.34       12.70      1.66 o 
  -1  -6   7        0.13       -0.57      1.47 o 
   0  -6   7        0.02        0.45      1.49 o 
   1  -6   7       11.41       13.83      1.82 o 
   2  -6   7       49.75       44.79      2.58 o 
   3  -6   7      123.52      131.06      5.38 o 
   4  -6   7        7.99        7.96      1.96 o 
   5  -6   7        4.20        2.62      1.83 o 
   6  -6   7       11.85       10.77      2.23 o 
   7  -6   7        4.90        1.17      2.42 o 
   8  -6   7        5.33        7.41      3.09 o 
   9  -6   7        6.19        7.92      4.77 o 
 -14  -5   7       15.93       17.50      5.10 o 
 -13  -5   7        4.40        3.39      4.02 o 
 -12  -5   7        0.11       -1.39      3.29 o 
 -11  -5   7       17.70       16.16      5.27 o 
 -10  -5   7       92.41       99.52      4.86 o 
  -9  -5   7        0.01       -1.64      1.93 o 
  -8  -5   7       67.31       62.16      3.67 o 
  -7  -5   7       94.88       91.09      4.19 o 
  -6  -5   7      108.92      110.04      3.81 o 
  -5  -5   7      466.51      504.09      8.87 o 
  -4  -5   7        0.56        0.69      1.26 o 
  -3  -5   7       40.92       45.28      2.02 o 
  -2  -5   7       14.32       20.00      1.49 o 
  -1  -5   7       77.42       89.57      2.66 o 
   0  -5   7       10.29        7.28      1.47 o 
   1  -5   7       74.89       75.81      2.94 o 
   2  -5   7       25.72       30.94      2.17 o 
   3  -5   7       13.38       16.78      1.95 o 
   4  -5   7      128.09      127.67      4.08 o 
   5  -5   7        5.40        3.95      1.99 o 
   6  -5   7        1.93       -0.78      2.20 o 
   7  -5   7        1.00        0.33      1.86 o 
   8  -5   7       10.75       14.56      2.58 o 
   9  -5   7       15.51       19.73      3.88 o 
  10  -5   7        4.07        6.46      3.60 o 
 -14  -4   7       22.15       23.04      5.31 o 
 -13  -4   7        4.44       -5.84      8.16 o 
 -12  -4   7        0.86       -3.18      6.43 o 
 -11  -4   7        2.91        2.06      2.98 o 
 -10  -4   7       46.68       50.61      3.74 o 
  -9  -4   7        9.07       12.37      2.78 o 
  -8  -4   7       85.19       86.11      3.62 o 
  -7  -4   7      531.93      532.25     11.53 o 
  -6  -4   7       21.00       17.48      2.07 o 
  -5  -4   7       97.48      101.06      3.47 o 
  -4  -4   7      829.74      824.86     12.63 o 
  -3  -4   7        5.13        5.25      1.18 o 
  -2  -4   7       60.29       72.19      2.91 o 
  -1  -4   7        3.48        3.57      1.69 o 
   0  -4   7        5.20       10.74      1.48 o 
   1  -4   7       15.27       16.63      1.51 o 
   2  -4   7       37.91       36.84      2.00 o 
   3  -4   7      104.92      104.73      3.42 o 
   4  -4   7        9.94        8.53      2.36 o 
   5  -4   7        1.28        2.10      1.54 o 
   6  -4   7        1.07        4.28      1.72 o 
   7  -4   7        2.07        4.67      1.96 o 
   8  -4   7        0.21        1.66      2.00 o 
   9  -4   7      113.61      118.98      6.52 o 
  10  -4   7       11.07       14.90      3.29 o 
  11  -4   7        1.49       -3.99      4.08 o 
 -14  -3   7       10.13       13.29      4.74 o 
 -13  -3   7       26.62       17.60      4.69 o 
 -12  -3   7       31.41       32.90      4.84 o 
 -11  -3   7        0.15       -1.05      5.09 o 
 -10  -3   7        0.66        1.10      2.10 o 
  -9  -3   7       30.13       29.53      2.65 o 
  -8  -3   7      692.64      688.44     11.75 o 
  -7  -3   7      188.55      171.27      5.43 o 
  -6  -3   7      120.88      122.72      3.56 o 
  -5  -3   7       45.26       49.92      2.06 o 
  -4  -3   7        0.87        3.02      1.29 o 
  -3  -3   7       16.39       12.12      1.75 o 
  -2  -3   7       59.83       51.22      2.17 o 
  -1  -3   7        8.05        6.17      1.65 o 
   0  -3   7       94.26       98.38      2.95 o 
   1  -3   7       22.17       23.57      1.57 o 
   2  -3   7      111.08      112.93      2.82 o 
   3  -3   7      149.85      162.22      3.48 o 
   4  -3   7       61.56       58.57      2.21 o 
   5  -3   7      145.40      136.18      3.68 o 
   6  -3   7        0.14        0.10      1.31 o 
   7  -3   7       11.99        8.99      1.94 o 
   8  -3   7       14.32       18.98      2.40 o 
   9  -3   7        2.64        0.11      2.32 o 
  10  -3   7        2.87        2.66      2.61 o 
  11  -3   7       12.56       13.23      3.23 o 
 -14  -2   7       32.77       22.62      7.25 o 
 -13  -2   7      110.90      117.71     13.25 o 
 -12  -2   7        0.83       -2.55      3.04 o 
 -11  -2   7       14.43       19.54      3.29 o 
 -10  -2   7       20.82       22.10      3.28 o 
  -9  -2   7       40.92       39.80      2.90 o 
  -8  -2   7      135.51      129.26      4.43 o 
  -7  -2   7     1123.96     1113.85     15.07 o 
  -6  -2   7      566.29      547.16      7.78 o 
  -5  -2   7       28.79       26.81      1.61 o 
  -4  -2   7       31.24       36.52      1.76 o 
  -3  -2   7       73.44       85.74      2.77 o 
  -2  -2   7        1.41       -0.09      0.90 o 
  -1  -2   7      206.99      175.01      3.49 o 
   0  -2   7       44.95       75.11      2.43 o 
   1  -2   7        7.37       11.90      1.18 o 
   2  -2   7       16.95       22.32      1.39 o 
   3  -2   7       34.32       25.41      1.53 o 
   4  -2   7        5.75        8.05      1.28 o 
   5  -2   7      206.38      192.76      3.96 o 
   6  -2   7       44.90       45.99      2.36 o 
   7  -2   7       13.56       13.04      1.85 o 
   8  -2   7       76.18       78.95      4.45 o 
   9  -2   7        0.85       -0.81      2.13 o 
  10  -2   7       26.12       31.55      3.49 o 
  11  -2   7        0.69       -0.82      2.60 o 
  12  -2   7        1.12       -0.25      2.81 o 
 -14  -1   7        0.61        3.94      5.58 o 
 -13  -1   7        2.35       -3.37      4.37 o 
 -12  -1   7        2.04        6.62      3.06 o 
 -11  -1   7        1.78        0.77      2.56 o 
 -10  -1   7       50.80       46.52      3.97 o 
  -9  -1   7       11.43       12.30      2.82 o 
  -8  -1   7        8.95        7.06      1.89 o 
  -7  -1   7      142.48      143.78      4.10 o 
  -6  -1   7      166.90      183.20      4.42 o 
  -5  -1   7      465.78      445.92      7.48 o 
  -4  -1   7      344.12      362.53      5.73 o 
  -3  -1   7     3138.35     3315.28     41.58 o 
  -2  -1   7      383.84      369.41      5.65 o 
  -1  -1   7      131.93      146.14      2.99 o 
   0  -1   7       24.74       15.03      1.18 o 
   1  -1   7     1647.87     1768.75     19.72 o 
   2  -1   7        3.45        3.87      0.99 o 
   3  -1   7       11.93       11.98      1.23 o 
   4  -1   7       28.76       30.37      1.71 o 
   5  -1   7       25.99       24.90      1.73 o 
   6  -1   7        5.36        6.07      1.37 o 
   7  -1   7      142.60      129.59      3.69 o 
   8  -1   7        2.84       -1.34      1.34 o 
   9  -1   7        3.34        5.92      1.99 o 
  10  -1   7       83.07       85.99      4.50 o 
  11  -1   7        2.20        1.99      2.53 o 
  12  -1   7        8.33       11.76      3.14 o 
  13  -1   7        2.29        2.32      4.11 o 
 -14   0   7        3.66        4.82      5.91 o 
 -13   0   7       20.02       29.22     11.42 o 
 -12   0   7       17.73       27.05      4.86 o 
 -11   0   7        4.56        8.55      3.03 o 
 -10   0   7        2.50        1.15      2.47 o 
  -9   0   7      407.63      404.54     10.93 o 
  -8   0   7       54.55       57.16      4.06 o 
  -7   0   7       22.93       24.93      2.10 o 
  -6   0   7       68.69       60.77      3.28 o 
  -5   0   7      417.42      387.33      6.72 o 
  -4   0   7       26.90       20.56      1.57 o 
  -3   0   7       26.65       18.67      1.46 o 
  -2   0   7      190.83      264.19      4.56 o 
  -1   0   7      307.92      366.66      5.03 o 
   0   0   7       45.31       66.98      1.65 o 
   1   0   7      741.99      725.67      9.25 o 
   2   0   7       27.51       19.94      1.18 o 
   3   0   7      139.56      162.84      3.27 o 
   4   0   7       13.59       25.28      2.21 o 
   5   0   7       85.99       80.72      2.56 o 
   6   0   7        1.68        1.51      1.17 o 
   7   0   7       48.67       45.67      2.27 o 
   8   0   7        5.26        2.72      1.65 o 
   9   0   7        0.00       -1.54      1.54 o 
  10   0   7       20.11       18.70      2.44 o 
  11   0   7       16.78       19.66      3.04 o 
  12   0   7       29.56       30.65      3.76 o 
  13   0   7        2.48        3.73      3.47 o 
 -14   1   7        2.82       10.45      4.61 o 
 -13   1   7        0.09        3.68      3.73 o 
 -12   1   7        9.96       11.02      4.85 o 
 -11   1   7      185.24      203.13      9.63 o 
 -10   1   7        0.01       -2.05      3.72 o 
  -9   1   7       28.11       26.56      2.73 o 
  -8   1   7      232.05      230.75      6.24 o 
  -7   1   7      689.01      668.74     11.77 o 
  -6   1   7       25.92       22.56      1.67 o 
  -5   1   7        1.90        4.98      1.10 o 
  -4   1   7      305.36      370.09      7.11 o 
  -3   1   7     1815.57     1990.12     21.85 o 
  -2   1   7      135.70      110.23      2.54 o 
  -1   1   7      243.88      278.83      4.07 o 
   0   1   7        0.00        0.72      0.58 o 
   1   1   7        1.82        1.94      0.63 o 
   2   1   7        5.94        1.76      0.60 o 
   3   1   7      478.11      451.47      5.87 o 
   4   1   7       40.28       33.88      1.46 o 
   5   1   7       72.74       63.09      2.20 o 
   6   1   7       40.30       50.08      2.14 o 
   7   1   7       14.27        8.75      1.46 o 
   8   1   7        5.52        1.83      1.52 o 
   9   1   7       19.60       14.86      2.11 o 
  10   1   7       36.51       35.88      2.84 o 
  11   1   7       58.72       58.66      3.57 o 
  12   1   7        1.21       -0.54      3.62 o 
  13   1   7        4.83       -2.70      3.15 o 
 -13   2   7       12.85       19.15      7.86 o 
 -12   2   7        1.05       -3.38      3.38 o 
 -11   2   7        8.87       22.72      4.40 o 
 -10   2   7       41.74       37.01      4.82 o 
  -9   2   7       55.52       59.07      3.55 o 
  -8   2   7        0.23       -0.13      1.69 o 
  -7   2   7        3.54        3.04      1.75 o 
  -6   2   7      140.59      164.96      4.04 o 
  -5   2   7      888.07      920.78     14.04 o 
  -4   2   7      160.37      200.40      3.63 o 
  -3   2   7      144.17      147.04      3.00 o 
  -2   2   7     1384.60     1643.48     19.08 o 
  -1   2   7     1342.62     1432.89     15.52 o 
   0   2   7      472.60      516.34      6.91 o 
   1   2   7        6.40        3.50      0.79 o 
   2   2   7      117.06      137.16      2.58 o 
   3   2   7      120.94      128.15      2.35 o 
   4   2   7      269.09      286.87      6.16 o 
   5   2   7      289.24      297.60      5.03 o 
   6   2   7        2.24        0.20      1.02 o 
   7   2   7       75.10       79.49      3.00 o 
   8   2   7        2.26        5.06      1.77 o 
   9   2   7       30.71       24.52      2.71 o 
  10   2   7        5.94        6.17      1.90 o 
  11   2   7       14.48       16.46      2.67 o 
  12   2   7        1.03       -0.23      2.51 o 
  13   2   7        2.30        0.27      2.84 o 
  14   2   7        2.37       -6.54      6.54 o 
 -13   3   7        0.02        1.86      4.23 o 
 -12   3   7        6.26        3.87      4.18 o 
 -11   3   7        2.05        2.41      3.49 o 
 -10   3   7       24.48       22.40      3.33 o 
  -9   3   7       56.49       51.39      3.92 o 
  -8   3   7       45.48       43.72      2.99 o 
  -7   3   7      177.96      162.50      4.87 o 
  -6   3   7      152.23      152.16      4.04 o 
  -5   3   7     1284.28     1340.03     20.97 o 
  -4   3   7      163.95      193.88      4.08 o 
  -3   3   7       36.04       47.48      1.57 o 
  -2   3   7      117.90      139.57      2.42 o 
  -1   3   7      437.83      433.01      6.49 o 
   0   3   7      161.07      160.52      2.18 o 
   1   3   7        9.86        7.15      0.73 o 
   2   3   7     1494.55     1684.05     21.21 o 
   3   3   7        6.01        9.48      1.99 o 
   4   3   7      100.48      101.24      2.74 o 
   5   3   7       84.58      100.90      2.63 o 
   6   3   7       71.64       56.72      2.39 o 
   7   3   7       63.66       63.12      2.68 o 
   8   3   7       18.13       12.13      1.96 o 
   9   3   7        0.35       -0.39      1.59 o 
  10   3   7        2.59        1.49      1.76 o 
  11   3   7       29.65       28.46      4.29 o 
  12   3   7        6.38        8.39      2.85 o 
  13   3   7        9.88        9.57      3.14 o 
  14   3   7        2.24        0.22      3.24 o 
 -13   4   7        3.17        0.12      5.82 o 
 -12   4   7       13.39       21.29      5.21 o 
 -11   4   7        2.10       -3.19      3.19 o 
 -10   4   7       45.57       45.61      4.03 o 
  -9   4   7        9.16       12.95      2.76 o 
  -8   4   7        8.18        2.68      3.13 o 
  -7   4   7        3.56        3.18      1.57 o 
  -6   4   7       70.92       71.54      3.16 o 
  -5   4   7      232.01      229.95      6.73 o 
  -4   4   7      196.89      230.40      4.20 o 
  -3   4   7       45.88       49.83      1.66 o 
  -2   4   7        5.20       -0.13      0.67 o 
  -1   4   7      201.79      194.23      3.05 o 
   0   4   7      385.90      489.60      5.93 o 
   1   4   7      686.61      658.36      7.08 o 
   2   4   7       49.15       83.76      1.70 o 
   3   4   7        3.24        5.91      0.69 o 
   4   4   7      397.60      393.07      6.80 o 
   5   4   7       56.36       62.54      2.01 o 
   6   4   7        0.55       -0.78      0.92 o 
   7   4   7       45.91       40.49      2.16 o 
   8   4   7        1.01       -1.18      1.45 o 
   9   4   7      578.03      540.20     12.12 o 
  10   4   7       13.90        7.19      2.10 o 
  11   4   7      156.03      147.66      6.39 o 
  12   4   7       14.40       20.53      5.49 o 
  13   4   7       39.02       37.69      4.29 o 
  14   4   7        0.98       -2.66      2.93 o 
 -12   5   7        3.49        8.53      5.25 o 
 -11   5   7        7.19        0.70      4.31 o 
 -10   5   7       14.51       18.11      3.76 o 
  -9   5   7        5.12        6.80      2.46 o 
  -8   5   7       23.27       26.40      3.07 o 
  -7   5   7       67.53       58.59      3.64 o 
  -6   5   7        5.15        6.56      1.91 o 
  -5   5   7       91.36       96.15      2.93 o 
  -4   5   7       18.41       18.87      1.29 o 
  -3   5   7      118.50      110.86      2.28 o 
  -2   5   7      180.20      192.77      2.92 o 
  -1   5   7       18.59       18.51      0.90 o 
   0   5   7      879.82      979.65     10.04 o 
   1   5   7       27.80       31.14      1.10 o 
   2   5   7      848.75      975.35     12.26 o 
   3   5   7        3.80        4.40      0.71 o 
   4   5   7        0.72        0.32      0.58 o 
   5   5   7      149.12      174.77      3.40 o 
   6   5   7       34.63       33.17      1.80 o 
   7   5   7       25.01       29.87      1.92 o 
   8   5   7        0.23       -0.40      2.04 o 
   9   5   7      112.78      112.60      4.84 o 
  10   5   7       48.47       45.36      3.74 o 
  11   5   7        9.25        5.84      2.41 o 
  12   5   7       42.88       45.57      4.14 o 
  13   5   7        0.37       -0.68      3.20 o 
  14   5   7       35.33       45.04      7.31 o 
 -12   6   7        2.29       -4.31      6.04 o 
 -11   6   7        0.49        2.62      4.02 o 
 -10   6   7        0.11       -2.31      2.74 o 
  -9   6   7        2.33       -0.75      2.09 o 
  -8   6   7        6.99        3.64      1.96 o 
  -7   6   7       21.17       12.51      2.61 o 
  -6   6   7      118.28      119.34      4.30 o 
  -5   6   7      362.07      358.46      7.52 o 
  -4   6   7        4.64        3.05      0.96 o 
  -3   6   7        0.00       -0.71      0.71 o 
  -2   6   7      445.42      454.62      6.15 o 
  -1   6   7      931.87      914.10     10.26 o 
   0   6   7      129.03      162.09      2.63 o 
   1   6   7      337.73      324.11      4.60 o 
   2   6   7        9.62        7.80      0.92 o 
   3   6   7        0.01        1.13      0.79 o 
   4   6   7      255.39      216.66      3.19 o 
   5   6   7        4.44        3.98      0.88 o 
   6   6   7      404.27      393.85      6.68 o 
   7   6   7      105.83       96.32      2.80 o 
   8   6   7       15.87       17.75      4.34 o 
   9   6   7       89.21       97.41      5.47 o 
  10   6   7       17.68       18.46      4.88 o 
  11   6   7        0.61        0.25      2.16 o 
  12   6   7       21.36       21.41      3.31 o 
  13   6   7       13.36       14.61      4.70 o 
  14   6   7       69.92       87.13      7.19 o 
 -11   7   7        2.70       -1.64      6.10 o 
 -10   7   7       36.41       30.88      4.26 o 
  -9   7   7        9.14        6.90      2.99 o 
  -8   7   7        0.46       -2.20      2.20 o 
  -7   7   7       25.73       29.59      3.34 o 
  -6   7   7        0.30        0.88      2.37 o 
  -5   7   7       32.13       30.96      2.36 o 
  -4   7   7       47.08       43.75      2.23 o 
  -3   7   7        0.46        1.02      1.00 o 
  -2   7   7      478.71      475.56      6.69 o 
  -1   7   7      190.33      172.24      3.35 o 
   0   7   7       70.94       83.84      2.05 o 
   1   7   7        1.13        1.40      0.72 o 
   2   7   7        1.65        1.52      0.81 o 
   3   7   7       72.17       79.21      2.05 o 
   4   7   7      487.09      449.93      6.70 o 
   5   7   7      641.12      628.23      9.05 o 
   6   7   7       67.05       64.87      2.04 o 
   7   7   7       16.29       18.26      3.02 o 
   8   7   7       23.60       17.10      2.78 o 
   9   7   7        0.47       -1.74      1.89 o 
  10   7   7       11.24       13.66      2.70 o 
  11   7   7        1.04       -1.93      1.93 o 
  12   7   7        5.00        6.51      2.65 o 
  13   7   7        0.00        2.15      2.70 o 
  14   7   7        6.29        3.51      3.72 o 
 -10   8   7       32.35       30.17      4.33 o 
  -9   8   7        0.32       -0.04      3.56 o 
  -8   8   7        2.10        2.84      2.71 o 
  -7   8   7       51.50       47.25      3.96 o 
  -6   8   7        1.30        2.94      2.17 o 
  -5   8   7        0.84       -1.15      1.78 o 
  -4   8   7       20.87       19.54      2.40 o 
  -3   8   7      248.42      241.68      4.84 o 
  -2   8   7      327.55      338.33      5.03 o 
  -1   8   7        2.84       -1.00      1.00 o 
   0   8   7       96.38       90.32      2.16 o 
   1   8   7       36.21       40.01      1.41 o 
   2   8   7        0.24       -0.16      0.78 o 
   3   8   7       94.16       91.99      2.52 o 
   4   8   7      272.08      247.25      4.79 o 
   5   8   7       48.45       46.56      1.81 o 
   6   8   7       34.86       24.74      1.77 o 
   7   8   7      136.03      132.02      3.84 o 
   8   8   7        4.66        3.29      4.00 o 
   9   8   7       54.46       58.99      3.74 o 
  10   8   7        0.01        0.42      1.90 o 
  11   8   7        3.60        3.91      2.38 o 
  12   8   7        0.29       -1.66      3.18 o 
  13   8   7        1.40        5.40      2.92 o 
  14   8   7        5.47        0.64      3.45 o 
  -9   9   7        4.06        3.49      3.25 o 
  -8   9   7        0.00        0.26      2.59 o 
  -7   9   7        2.83        0.04      3.17 o 
  -6   9   7        5.59        7.71      2.60 o 
  -5   9   7       38.63       44.71      3.39 o 
  -4   9   7       14.59       14.31      2.33 o 
  -3   9   7        1.62       -1.15      2.44 o 
  -2   9   7      120.94      130.38      3.72 o 
  -1   9   7       84.86       79.56      2.73 o 
   0   9   7      199.59      179.21      3.47 o 
   1   9   7       35.39       36.78      1.47 o 
   2   9   7       16.56       13.59      1.16 o 
   3   9   7       13.72       16.04      1.37 o 
   4   9   7        6.83        6.82      1.34 o 
   5   9   7      143.70      136.26      4.81 o 
   6   9   7       76.93       82.45      3.02 o 
   7   9   7        2.04       -0.79      1.29 o 
   8   9   7        0.68        1.86      1.63 o 
   9   9   7       24.48       31.02      3.25 o 
  10   9   7       88.85      105.46      5.03 o 
  11   9   7        1.79       -1.31      1.98 o 
  12   9   7        0.09        2.45      2.58 o 
  13   9   7        0.58       -1.05      6.20 o 
  14   9   7        0.16        0.69      3.52 o 
  -8  10   7       22.51       17.19      3.74 o 
  -7  10   7       11.29       13.64      3.21 o 
  -6  10   7        6.76       10.89      2.80 o 
  -5  10   7        1.35        1.71      2.18 o 
  -4  10   7       33.78       36.12      3.09 o 
  -3  10   7      101.59       97.98      4.28 o 
  -2  10   7       39.95       41.81      2.76 o 
  -1  10   7       47.65       42.65      2.09 o 
   0  10   7       43.59       39.56      1.83 o 
   1  10   7        6.65        6.62      1.05 o 
   2  10   7       12.20       12.40      1.37 o 
   3  10   7      211.73      196.60      5.19 o 
   4  10   7      168.62      165.50      4.92 o 
   5  10   7       20.00       14.55      1.86 o 
   6  10   7       20.57       17.19      4.47 o 
   7  10   7        0.15        1.20      1.66 o 
   8  10   7        0.05       -1.16      1.16 o 
   9  10   7       23.40       24.33      2.61 o 
  10  10   7        3.90        4.65      4.08 o 
  11  10   7        5.10        4.23      2.38 o 
  12  10   7        0.05       -0.91      2.61 o 
  13  10   7        0.58       -0.62      3.23 o 
  14  10   7        7.35        5.10      4.61 o 
  -7  11   7        1.10        5.82      3.03 o 
  -6  11   7        0.13        3.31      2.72 o 
  -5  11   7        7.69        5.84      3.58 o 
  -4  11   7       26.62       26.88      3.03 o 
  -3  11   7       19.09       16.59      3.02 o 
  -2  11   7        3.07        3.79      1.74 o 
  -1  11   7        6.52        4.72      1.59 o 
   0  11   7       20.76       18.68      1.42 o 
   1  11   7       88.09       88.92      4.52 o 
   2  11   7      189.49      169.63      6.00 o 
   3  11   7       18.79       17.20      1.55 o 
   4  11   7        0.05        1.73      1.56 o 
   5  11   7      109.48       87.91      3.91 o 
   6  11   7        0.45        3.34      1.53 o 
   7  11   7        1.79        2.67      1.71 o 
   8  11   7       26.05       24.98      3.38 o 
   9  11   7        2.83        0.29      2.67 o 
  10  11   7       15.60       15.72      3.80 o 
  11  11   7       16.50       20.26      5.31 o 
  12  11   7        6.56        4.85      4.40 o 
  13  11   7        3.77        9.77      5.40 o 
  -6  12   7        1.35        3.50      2.78 o 
  -5  12   7       11.01        8.48      5.52 o 
  -4  12   7        4.61        6.89      4.08 o 
  -3  12   7        4.72        0.69      2.36 o 
  -2  12   7        4.20        4.51      1.86 o 
  -1  12   7       44.57       52.39      2.95 o 
   0  12   7       17.92       19.81      1.81 o 
   1  12   7        5.96        7.03      1.21 o 
   2  12   7       85.19       76.06      8.31 o 
   3  12   7       33.48       29.95      2.40 o 
   4  12   7       26.39       23.59      1.72 o 
   5  12   7        5.51        3.32      1.45 o 
   6  12   7       27.52       26.01      2.19 o 
   7  12   7        3.05        1.61      1.64 o 
   8  12   7        0.14       -1.57      1.80 o 
   9  12   7        8.18        3.68      3.59 o 
  10  12   7       49.75       55.53      6.40 o 
  11  12   7       13.94       15.59      5.25 o 
  12  12   7        4.42        0.82      4.55 o 
  -4  13   7        0.11       -0.96      2.52 o 
  -3  13   7        0.05        0.25      3.17 o 
  -2  13   7        0.00        0.67      1.88 o 
  -1  13   7        1.08       -1.14      2.07 o 
   0  13   7        2.96        6.03      2.38 o 
   1  13   7       33.05       40.52      2.92 o 
   2  13   7        0.35       -0.11      3.23 o 
   3  13   7       22.28       27.93      7.37 o 
   4  13   7        8.83        9.25      2.27 o 
   5  13   7       25.87       24.96      2.48 o 
   6  13   7       11.46       11.11      1.78 o 
   7  13   7        1.28        1.25      1.64 o 
   8  13   7        4.78        5.97      3.25 o 
   9  13   7       60.35       76.34      6.76 o 
  10  13   7       23.81       20.93      5.10 o 
  11  13   7        7.98       14.89      5.13 o 
  -3  14   7        7.56       10.66      3.56 o 
  -2  14   7        0.02       -1.17      1.85 o 
  -1  14   7        1.78       -1.05      1.97 o 
   0  14   7        3.08        1.09      5.28 o 
   1  14   7        1.29        8.86      6.34 o 
   2  14   7        0.07        8.34      5.22 o 
   3  14   7       35.78       53.65      9.25 o 
   4  14   7        8.50       13.92      6.19 o 
   5  14   7        0.10        5.94      5.55 o 
   6  14   7        0.03       -1.37      1.37 o 
   7  14   7       14.95       18.97      2.34 o 
   8  14   7       14.53       12.06      3.72 o 
   9  14   7        0.00        0.64      3.46 o 
  10  14   7        7.93        6.58      4.15 o 
   0  15   7        1.38        5.31      6.73 o 
   1  15   7        0.34       -0.33      6.07 o 
   7  15   7       26.71       31.24      2.55 o 
   8  15   7        2.13        2.53      1.72 o 
  -7 -11   8        0.02       -4.28      4.28 o 
  -6 -11   8        4.10        3.91      3.78 o 
  -5 -11   8       16.79       25.62      4.33 o 
  -4 -11   8        2.30        3.87      3.47 o 
  -3 -11   8        0.09        4.59      3.41 o 
  -2 -11   8       21.85       17.12      4.09 o 
  -1 -11   8       27.57       33.00      6.40 o 
 -10 -10   8       17.27       15.74      3.93 o 
  -9 -10   8        1.31        0.15      2.58 o 
  -8 -10   8        1.53        1.95      3.91 o 
  -7 -10   8       14.95       19.71      3.06 o 
  -6 -10   8       51.38       61.57      5.64 o 
  -5 -10   8       62.71       74.54      5.48 o 
  -4 -10   8        9.92        5.89      6.88 o 
  -3 -10   8        4.79        1.93      3.55 o 
  -2 -10   8        3.49        0.22      3.26 o 
  -1 -10   8        9.10        8.06      4.25 o 
   0 -10   8       11.21       12.62      3.84 o 
   1 -10   8        5.14        4.74      3.60 o 
   2 -10   8        3.03        8.73      5.19 o 
 -11  -9   8        1.62        0.56      4.22 o 
 -10  -9   8        0.17       -2.58      2.58 o 
  -9  -9   8       16.58       18.27      3.23 o 
  -8  -9   8        2.42       -0.85      2.43 o 
  -7  -9   8       29.90       37.73      3.54 o 
  -6  -9   8       36.17       43.06      4.12 o 
  -5  -9   8       17.36       17.72      4.13 o 
  -4  -9   8        2.78        2.67      2.76 o 
  -3  -9   8       40.14       41.86      5.66 o 
  -2  -9   8        0.18        1.08      2.89 o 
  -1  -9   8        9.92        7.91      2.52 o 
   0  -9   8        0.73        0.66      2.31 o 
   1  -9   8        0.06       -2.22      2.27 o 
   2  -9   8        0.85       -2.19      2.19 o 
   3  -9   8        0.00       -2.32      2.32 o 
   4  -9   8       10.17       11.89      4.49 o 
 -12  -8   8       14.50        9.74      5.43 o 
 -11  -8   8       10.45        4.62      7.96 o 
 -10  -8   8       20.60       25.97      3.70 o 
  -9  -8   8        4.70        6.01      2.68 o 
  -8  -8   8        5.83        4.71      2.46 o 
  -7  -8   8        1.67       -2.34      2.34 o 
  -6  -8   8       70.79       76.64      4.11 o 
  -5  -8   8       24.72       34.70      3.12 o 
  -4  -8   8        4.44       -0.71      1.96 o 
  -3  -8   8       79.15       80.58      3.98 o 
  -2  -8   8       83.97       78.97      4.26 o 
  -1  -8   8       15.56       11.78      2.52 o 
   0  -8   8        7.85        4.83      2.93 o 
   1  -8   8        0.58       -1.18      2.12 o 
   2  -8   8       14.66       12.61      2.50 o 
   3  -8   8        1.06        2.84      2.33 o 
   4  -8   8       23.71       22.69      4.59 o 
   5  -8   8       14.49       14.52      3.04 o 
   6  -8   8       27.91       24.33      4.04 o 
 -12  -7   8        3.95        1.98      3.66 o 
 -11  -7   8       20.83       13.20      4.25 o 
 -10  -7   8        2.87        0.74      4.97 o 
  -9  -7   8        0.95       -1.28      3.24 o 
  -8  -7   8       28.02       25.39      3.05 o 
  -7  -7   8        1.06       -0.64      1.98 o 
  -6  -7   8       67.69       65.03      6.47 o 
  -5  -7   8        4.35        3.03      3.38 o 
  -4  -7   8       26.79       29.64      2.81 o 
  -3  -7   8       22.64       19.26      2.22 o 
  -2  -7   8        5.68        3.85      1.82 o 
  -1  -7   8       59.86       61.02      3.27 o 
   0  -7   8        0.75       -2.37      2.37 o 
   1  -7   8        2.43        3.06      1.71 o 
   2  -7   8        0.11        1.14      1.92 o 
   3  -7   8        2.99        0.43      2.06 o 
   4  -7   8        5.22        5.07      2.46 o 
   5  -7   8       94.70       96.27      4.76 o 
   6  -7   8        0.42       -0.39      2.34 o 
   7  -7   8        3.59        1.41      2.77 o 
 -13  -6   8       19.65       27.11      5.34 o 
 -12  -6   8       36.71       26.89      4.86 o 
 -11  -6   8       32.63       42.94      5.28 o 
 -10  -6   8       16.99       14.59      3.11 o 
  -9  -6   8        1.10        2.39      2.46 o 
  -8  -6   8        0.04       -0.64      2.05 o 
  -7  -6   8        3.82        6.60      2.16 o 
  -6  -6   8       24.28       21.01      2.61 o 
  -5  -6   8       38.96       37.65      2.93 o 
  -4  -6   8        0.14        0.48      1.90 o 
  -3  -6   8       11.36       14.61      2.16 o 
  -2  -6   8       21.23       20.28      2.68 o 
  -1  -6   8       63.46       67.86      3.27 o 
   0  -6   8       92.80      100.27      4.00 o 
   1  -6   8        4.75        3.99      1.66 o 
   2  -6   8        2.24        1.46      1.60 o 
   3  -6   8       25.69       30.26      2.49 o 
   4  -6   8        7.73        8.07      2.08 o 
   5  -6   8       16.67       20.62      2.54 o 
   6  -6   8       26.75       26.86      3.10 o 
   7  -6   8        9.40        6.12      3.78 o 
   8  -6   8        0.01       -0.90      3.11 o 
 -13  -5   8       36.75       49.58      6.23 o 
 -12  -5   8        0.30        5.57      7.01 o 
 -11  -5   8        0.02       -1.53      4.06 o 
 -10  -5   8        2.28        0.51      4.40 o 
  -9  -5   8        0.52       -1.68      2.14 o 
  -8  -5   8        0.02       -0.44      1.90 o 
  -7  -5   8      148.59      146.03      5.32 o 
  -6  -5   8      160.32      136.80      5.05 o 
  -5  -5   8      189.66      206.94      6.04 o 
  -4  -5   8       52.52       40.19      2.98 o 
  -3  -5   8       43.34       46.79      3.25 o 
  -2  -5   8       42.42       44.32      2.72 o 
  -1  -5   8        8.87       14.41      3.12 o 
   0  -5   8       20.77       18.15      2.11 o 
   1  -5   8       13.30       13.84      1.82 o 
   2  -5   8        7.95        7.51      1.76 o 
   3  -5   8        8.04        1.77      1.58 o 
   4  -5   8        6.69        6.10      1.98 o 
   5  -5   8        4.62        1.39      1.70 o 
   6  -5   8        0.83        2.53      1.89 o 
   7  -5   8        0.02       -0.44      2.00 o 
   8  -5   8        9.20       18.36      3.23 o 
   9  -5   8       27.23       38.13      7.43 o 
 -14  -4   8        2.54       -3.00      6.64 o 
 -13  -4   8        5.55        1.79      4.01 o 
 -12  -4   8       80.09       82.97      6.88 o 
 -11  -4   8        6.91        2.04      4.53 o 
 -10  -4   8        1.81       -1.32      3.86 o 
  -9  -4   8       18.76       17.58      3.75 o 
  -8  -4   8        2.75        1.29      2.81 o 
  -7  -4   8      257.32      262.51      6.96 o 
  -6  -4   8      137.69      142.12      4.47 o 
  -5  -4   8        3.48       -1.33      1.57 o 
  -4  -4   8      133.94      130.67      4.02 o 
  -3  -4   8        3.30        1.64      1.17 o 
  -2  -4   8      100.41       96.69      3.22 o 
  -1  -4   8      312.46      303.78      5.36 o 
   0  -4   8        4.17        4.42      1.51 o 
   1  -4   8        5.81        3.86      1.79 o 
   2  -4   8       17.65       15.36      1.64 o 
   3  -4   8       33.29       32.89      2.32 o 
   4  -4   8       12.99       17.24      2.07 o 
   5  -4   8       25.04       30.19      2.49 o 
   6  -4   8        0.00        0.38      1.75 o 
   7  -4   8        3.69        0.21      1.78 o 
   8  -4   8        0.21       -2.47      2.49 o 
   9  -4   8        3.30        3.29      2.68 o 
  10  -4   8        7.64       10.22      3.17 o 
 -14  -3   8        4.16        2.75      4.18 o 
 -13  -3   8        3.19        4.12      3.87 o 
 -12  -3   8        0.07        1.37      3.38 o 
 -11  -3   8       53.13       53.91      7.19 o 
 -10  -3   8       50.62       52.31      5.47 o 
  -9  -3   8      137.24      124.42      4.58 o 
  -8  -3   8      105.76      109.82      4.26 o 
  -7  -3   8        6.38        2.60      1.93 o 
  -6  -3   8      162.57      164.54      4.74 o 
  -5  -3   8      206.37      228.05      7.82 o 
  -4  -3   8        2.63        5.30      1.50 o 
  -3  -3   8       18.44       21.83      1.84 o 
  -2  -3   8       21.30       22.82      1.65 o 
  -1  -3   8       70.48       78.60      2.60 o 
   0  -3   8       15.08       10.06      1.40 o 
   1  -3   8      246.51      225.60      4.44 o 
   2  -3   8       14.50       16.60      1.61 o 
   3  -3   8       24.04       20.25      1.61 o 
   4  -3   8      141.27      149.68      3.82 o 
   5  -3   8        2.61        1.32      1.39 o 
   6  -3   8        6.74        6.02      1.80 o 
   7  -3   8       15.22       13.06      2.28 o 
   8  -3   8       21.31       22.66      2.97 o 
   9  -3   8        1.34       -0.08      2.47 o 
  10  -3   8        4.53        6.77      2.91 o 
  11  -3   8        0.87        3.53      3.50 o 
 -14  -2   8        0.13       -1.61      5.10 o 
 -13  -2   8        3.42        4.95      7.23 o 
 -12  -2   8       28.43       19.49      4.49 o 
 -11  -2   8       27.62       28.47      3.76 o 
 -10  -2   8        6.03        3.65      2.70 o 
  -9  -2   8        0.30        2.04      2.29 o 
  -8  -2   8        6.43        9.87      2.11 o 
  -7  -2   8        1.29        1.95      1.90 o 
  -6  -2   8        5.80        1.21      1.60 o 
  -5  -2   8       66.06       60.69      3.91 o 
  -4  -2   8       75.18       79.55      2.67 o 
  -3  -2   8      524.48      557.65      8.80 o 
  -2  -2   8      189.30      178.08      4.40 o 
  -1  -2   8      771.50      855.88     11.20 o 
   0  -2   8        2.24        0.98      1.27 o 
   1  -2   8      536.59      537.08      8.61 o 
   2  -2   8       57.80       50.70      2.00 o 
   3  -2   8       11.93       13.02      1.40 o 
   4  -2   8        0.36       -0.11      1.11 o 
   5  -2   8        1.55        2.30      1.37 o 
   6  -2   8      308.00      300.65      5.87 o 
   7  -2   8       29.30       24.23      2.14 o 
   8  -2   8       62.94       66.82      5.00 o 
   9  -2   8        0.28       -1.73      2.08 o 
  10  -2   8        1.26        0.89      2.53 o 
  11  -2   8       11.42       13.55      3.25 o 
  12  -2   8        9.13       11.22      7.99 o 
 -14  -1   8        0.34        2.24      4.94 o 
 -13  -1   8        0.25        4.79      4.91 o 
 -12  -1   8       43.55       45.81      7.73 o 
 -11  -1   8        0.06        4.07      2.60 o 
 -10  -1   8       44.54       37.93      3.77 o 
  -9  -1   8      236.73      229.83      7.67 o 
  -8  -1   8        8.40        5.44      2.07 o 
  -7  -1   8      335.92      355.00      7.05 o 
  -6  -1   8        7.12        3.84      1.50 o 
  -5  -1   8      171.70      164.35      4.13 o 
  -4  -1   8      675.84      688.87     10.40 o 
  -3  -1   8      284.15      322.31      5.36 o 
  -2  -1   8     1404.55     1557.51     18.66 o 
  -1  -1   8        5.61        3.77      1.15 o 
   0  -1   8      136.54      123.72      3.02 o 
   1  -1   8       23.70       12.76      1.40 o 
   2  -1   8        0.87        0.83      1.00 o 
   3  -1   8       25.01       25.78      1.76 o 
   4  -1   8      108.97      123.99      3.20 o 
   5  -1   8       23.58       21.50      2.02 o 
   6  -1   8       71.96       66.55      2.64 o 
   7  -1   8       55.95       62.17      3.09 o 
   8  -1   8       41.40       48.03      3.30 o 
   9  -1   8       42.85       46.42      3.47 o 
  10  -1   8       37.68       44.08      3.69 o 
  11  -1   8       29.18       32.48      3.73 o 
  12  -1   8        7.57        6.95      3.76 o 
 -14   0   8        2.63       -4.64      4.64 o 
 -13   0   8        3.76        2.36      9.23 o 
 -12   0   8        2.61        4.93      4.26 o 
 -11   0   8       44.75       43.03      5.86 o 
 -10   0   8        5.02        2.66      3.24 o 
  -9   0   8       34.59       29.56      6.33 o 
  -8   0   8      159.15      163.35      6.03 o 
  -7   0   8      104.52      113.77      3.88 o 
  -6   0   8       74.56       70.37      2.85 o 
  -5   0   8       20.83       19.11      1.75 o 
  -4   0   8       46.17       53.15      2.34 o 
  -3   0   8       37.15       29.40      1.81 o 
  -2   0   8      842.21      936.26     13.11 o 
  -1   0   8      158.66      168.67      5.04 o 
   0   0   8       34.89       37.64      1.85 o 
   1   0   8      236.23      236.92      7.00 o 
   2   0   8      630.19      606.84      9.37 o 
   3   0   8       17.77       22.16      1.59 o 
   4   0   8      105.13       97.08      2.80 o 
   5   0   8       43.32       44.28      2.06 o 
   6   0   8      303.42      289.13      5.41 o 
   7   0   8       20.58       15.79      1.73 o 
   8   0   8        7.65        9.95      1.99 o 
   9   0   8       40.60       41.47      2.87 o 
  10   0   8        5.07        4.66      2.04 o 
  11   0   8       26.30       33.54      3.55 o 
  12   0   8        0.12       -0.04      2.55 o 
  13   0   8        0.91       -3.15      5.34 o 
 -14   1   8       10.56        7.25      4.61 o 
 -13   1   8       10.10        4.77      4.67 o 
 -12   1   8        0.18        4.97      3.74 o 
 -11   1   8       12.10       10.46      3.97 o 
 -10   1   8       59.76       68.12      5.77 o 
  -9   1   8        0.44        1.19      2.39 o 
  -8   1   8        4.17       -0.58      1.81 o 
  -7   1   8       32.64       34.14      2.71 o 
  -6   1   8      138.71      133.26      3.81 o 
  -5   1   8       30.64       24.94      1.88 o 
  -4   1   8      124.15      129.40      3.13 o 
  -3   1   8        0.33        1.17      0.94 o 
  -2   1   8      102.32      116.89      2.80 o 
  -1   1   8       23.93       24.36      1.55 o 
   0   1   8       36.08       28.78      1.36 o 
   1   1   8       53.22       51.63      1.57 o 
   2   1   8      490.62      586.73      8.07 o 
   3   1   8      541.52      539.87      7.47 o 
   4   1   8      164.99      154.48      3.32 o 
   5   1   8      116.51      108.47      2.92 o 
   6   1   8      127.55      137.20      3.51 o 
   7   1   8        0.32        3.07      1.33 o 
   8   1   8        1.42        0.32      1.57 o 
   9   1   8       12.18        8.76      2.08 o 
  10   1   8        0.66        0.36      1.82 o 
  11   1   8        0.25        2.20      2.15 o 
  12   1   8       49.69       48.42      4.09 o 
  13   1   8       22.98       39.25      6.05 o 
 -13   2   8        0.18        0.85      4.15 o 
 -12   2   8        0.21       -2.32      3.45 o 
 -11   2   8       39.63       50.97      5.82 o 
 -10   2   8        0.29       -0.83      3.09 o 
  -9   2   8       83.14       80.38      4.06 o 
  -8   2   8        4.40        1.82      1.89 o 
  -7   2   8      138.83      123.08      4.33 o 
  -6   2   8      799.66      805.93     12.14 o 
  -5   2   8        7.71       10.69      1.41 o 
  -4   2   8       35.14       26.06      1.61 o 
  -3   2   8        0.01       -0.82      0.82 o 
  -2   2   8        3.55        1.11      0.85 o 
  -1   2   8      143.25      166.55      2.99 o 
   0   2   8        0.01        0.94      0.81 o 
   1   2   8     1534.60     1569.90     18.39 o 
   2   2   8       62.94       71.67      2.17 o 
   3   2   8        6.94        4.58      1.03 o 
   4   2   8      634.48      710.40      8.67 o 
   5   2   8       17.03       15.65      1.29 o 
   6   2   8      126.60      116.51      3.11 o 
   7   2   8       13.17       10.71      1.66 o 
   8   2   8       75.10       72.24      4.07 o 
   9   2   8       72.75       67.00      3.68 o 
  10   2   8       64.79       68.19      3.50 o 
  11   2   8        0.02       -1.86      1.86 o 
  12   2   8       23.15       17.44      3.74 o 
  13   2   8        0.05       -3.39      3.39 o 
 -13   3   8       26.91       27.91      6.95 o 
 -12   3   8        0.92        4.57      3.83 o 
 -11   3   8        0.02       -3.00      3.00 o 
 -10   3   8       20.93       22.08      4.32 o 
  -9   3   8        3.43        4.21      2.46 o 
  -8   3   8       95.03       84.65      3.91 o 
  -7   3   8       16.19       14.72      2.12 o 
  -6   3   8       17.45       19.92      2.20 o 
  -5   3   8       28.61       29.25      2.34 o 
  -4   3   8      189.13      201.37      4.38 o 
  -3   3   8        6.60        1.92      1.23 o 
  -2   3   8      106.65      107.06      2.56 o 
  -1   3   8      533.63      564.07      7.54 o 
   0   3   8      247.34      261.20      3.76 o 
   1   3   8        1.34        1.85      0.70 o 
   2   3   8        9.86       10.49      1.08 o 
   3   3   8      527.23      554.01      8.35 o 
   4   3   8      342.44      338.72      4.76 o 
   5   3   8        0.11       -0.50      0.99 o 
   6   3   8      141.91      163.84      3.72 o 
   7   3   8        3.28        2.88      1.90 o 
   8   3   8        6.50        9.13      2.78 o 
   9   3   8        6.63        7.29      2.03 o 
  10   3   8       93.42       87.51      4.23 o 
  11   3   8       77.38       80.96      5.03 o 
  12   3   8       19.28       12.62      3.17 o 
  13   3   8       16.10       13.33      3.48 o 
  14   3   8        4.70        5.46      6.28 o 
 -12   4   8       16.61       22.48     14.80 o 
 -11   4   8        1.63        0.15      8.37 o 
 -10   4   8       15.07       21.85      3.35 o 
  -9   4   8       20.53       27.08      4.18 o 
  -8   4   8       25.62       21.82      2.97 o 
  -7   4   8      157.13      144.61      5.62 o 
  -6   4   8      210.36      203.65      5.38 o 
  -5   4   8       71.61       70.79      2.75 o 
  -4   4   8        0.25       -1.00      1.00 o 
  -3   4   8       54.70       49.89      1.90 o 
  -2   4   8        0.02        2.07      0.79 o 
  -1   4   8       48.80       44.17      1.28 o 
   0   4   8       11.69        8.60      0.73 o 
   1   4   8       34.23       56.93      1.56 o 
   2   4   8        8.97       13.43      1.02 o 
   3   4   8        0.42        1.63      0.74 o 
   4   4   8       21.68       27.27      1.12 o 
   5   4   8       13.77       14.55      1.49 o 
   6   4   8       26.28       25.19      1.64 o 
   7   4   8       11.95       14.77      2.20 o 
   8   4   8      106.91      103.52      3.97 o 
   9   4   8        7.19        3.18      2.43 o 
  10   4   8        0.29        2.52      2.48 o 
  11   4   8       22.45       28.41      3.03 o 
  12   4   8       12.26       10.44      3.09 o 
  13   4   8        3.50        1.95      2.88 o 
  14   4   8        8.89        7.46      3.47 o 
 -12   5   8        0.23       -7.73      9.57 o 
 -11   5   8       11.14       14.16      3.84 o 
 -10   5   8        0.23        0.65      2.90 o 
  -9   5   8        7.84        4.24      2.63 o 
  -8   5   8       12.07       14.08      2.76 o 
  -7   5   8        0.15        0.35      1.97 o 
  -6   5   8       74.24       70.45      3.84 o 
  -5   5   8      146.49      138.05      5.18 o 
  -4   5   8       38.79       40.33      2.04 o 
  -3   5   8        2.45        2.12      0.82 o 
  -2   5   8       27.03       15.87      1.05 o 
  -1   5   8      287.40      252.83      3.51 o 
   0   5   8      772.75      862.82      9.15 o 
   1   5   8       32.16       38.28      1.23 o 
   2   5   8        0.78        0.66      0.77 o 
   3   5   8        2.92        3.66      0.88 o 
   4   5   8       18.08       16.60      1.23 o 
   5   5   8      224.45      217.40      4.09 o 
   6   5   8      676.08      646.62      9.85 o 
   7   5   8       44.85       37.34      2.42 o 
   8   5   8       94.26       90.79      3.64 o 
   9   5   8        0.11       -1.29      1.84 o 
  10   5   8       29.62       20.15      2.91 o 
  11   5   8        0.08        0.99      1.92 o 
  12   5   8        1.52        2.57      2.17 o 
  13   5   8       32.69       37.21      4.30 o 
  14   5   8       51.35       56.80      5.30 o 
 -11   6   8        0.74       -0.75      4.45 o 
 -10   6   8       19.67       31.88      4.26 o 
  -9   6   8       99.92       99.23      4.78 o 
  -8   6   8        0.56        2.79      2.07 o 
  -7   6   8        7.64        7.54      2.08 o 
  -6   6   8      204.95      194.20      5.57 o 
  -5   6   8       68.81       68.42      2.88 o 
  -4   6   8       58.39       57.04      2.50 o 
  -3   6   8       77.20       76.70      1.98 o 
  -2   6   8      167.45      158.97      2.63 o 
  -1   6   8        8.05       11.23      1.15 o 
   0   6   8       89.82       84.26      2.00 o 
   1   6   8       77.96       74.85      1.99 o 
   2   6   8        0.00        0.16      0.63 o 
   3   6   8       26.79       25.32      1.21 o 
   4   6   8        5.25        6.44      1.00 o 
   5   6   8      663.36      662.49     10.45 o 
   6   6   8      407.29      424.64      9.87 o 
   7   6   8      293.41      276.73      5.55 o 
   8   6   8        8.02        6.12      2.05 o 
   9   6   8       39.65       46.53      3.38 o 
  10   6   8        8.57        8.66      2.34 o 
  11   6   8        0.13        0.83      1.92 o 
  12   6   8        0.35        0.82      2.14 o 
  13   6   8        0.56        2.98      3.04 o 
  14   6   8        4.16       11.47      3.64 o 
 -11   7   8        7.60        4.19      6.91 o 
 -10   7   8        0.17        1.34      3.04 o 
  -9   7   8        0.33        3.21      2.84 o 
  -8   7   8        0.77        0.50      2.48 o 
  -7   7   8        0.09       -2.12      2.12 o 
  -6   7   8        2.21       -0.73      2.55 o 
  -5   7   8      215.78      225.66      5.84 o 
  -4   7   8        5.56        4.05      1.47 o 
  -3   7   8      275.00      260.38      5.15 o 
  -2   7   8      124.07      126.20      2.68 o 
  -1   7   8       10.14       10.25      1.04 o 
   0   7   8       69.64       83.98      2.21 o 
   1   7   8        5.64        4.21      0.87 o 
   2   7   8      114.57      130.43      2.93 o 
   3   7   8       15.17       13.58      1.45 o 
   4   7   8       12.82        7.17      1.13 o 
   5   7   8       25.03       25.03      1.61 o 
   6   7   8      171.19      182.66      4.61 o 
   7   7   8       40.03       38.50      2.48 o 
   8   7   8       34.44       37.35      2.85 o 
   9   7   8        0.01        1.34      1.84 o 
  10   7   8       25.91       23.66      2.70 o 
  11   7   8       10.84        8.72      2.35 o 
  12   7   8        5.56        7.49      2.50 o 
  13   7   8        2.82        7.72      3.56 o 
  14   7   8       32.61       35.04      4.52 o 
 -10   8   8       19.44       26.62      6.17 o 
  -9   8   8       16.20       10.42      3.35 o 
  -8   8   8       10.70       10.74      2.91 o 
  -7   8   8        3.86        3.47      2.48 o 
  -6   8   8       63.62       64.87      4.77 o 
  -5   8   8        9.84       16.01      3.50 o 
  -4   8   8        0.19        1.10      2.39 o 
  -3   8   8      113.33      113.39      3.34 o 
  -2   8   8      240.48      225.95      4.57 o 
  -1   8   8      119.68      115.07      2.35 o 
   0   8   8        5.45        0.72      0.91 o 
   1   8   8       13.23       13.70      1.08 o 
   2   8   8        0.13       -0.88      0.88 o 
   3   8   8       33.77       27.76      1.64 o 
   4   8   8        2.65        2.53      1.01 o 
   5   8   8      795.77      789.39     12.28 o 
   6   8   8        1.30       -0.38      1.30 o 
   7   8   8       45.32       41.41      2.32 o 
   8   8   8      104.59      101.58      4.31 o 
   9   8   8        1.98        0.36      1.78 o 
  10   8   8        4.77        4.22      1.95 o 
  11   8   8        4.94        7.36      2.31 o 
  12   8   8        1.00        2.56      2.52 o 
  13   8   8        0.57        3.31      5.14 o 
  14   8   8        3.32       11.40      4.17 o 
  -9   9   8        7.25        7.17      3.30 o 
  -8   9   8        1.42       -2.01      2.72 o 
  -7   9   8        1.02        3.33      2.52 o 
  -6   9   8        8.05       10.87      2.60 o 
  -5   9   8       16.79       15.95      2.69 o 
  -4   9   8       35.09       33.23      2.99 o 
  -3   9   8        1.03        0.30      1.43 o 
  -2   9   8      569.73      567.13      9.83 o 
  -1   9   8      210.63      196.47      6.65 o 
   0   9   8      345.45      314.83      5.96 o 
   1   9   8        0.67        0.09      0.92 o 
   2   9   8       38.09       40.25      1.89 o 
   3   9   8      140.01      111.77      4.04 o 
   4   9   8      128.05      118.01      4.39 o 
   5   9   8      142.12      126.24      4.88 o 
   6   9   8        0.01       -1.15      1.15 o 
   7   9   8       25.70       27.23      4.53 o 
   8   9   8        6.94        9.45      2.20 o 
   9   9   8       41.18       50.96      3.61 o 
  10   9   8        4.36        2.19      2.58 o 
  11   9   8       79.13       87.43      7.06 o 
  12   9   8        5.86        8.70      2.81 o 
  13   9   8       12.73       15.86      6.25 o 
  14   9   8       21.88       20.14      6.19 o 
  -8  10   8        8.80        2.00      2.92 o 
  -7  10   8       12.14       12.95      3.07 o 
  -6  10   8       17.06       20.31      3.11 o 
  -5  10   8        0.01        0.02      2.02 o 
  -4  10   8       40.43       38.89      3.38 o 
  -3  10   8        0.01        1.33      1.86 o 
  -2  10   8       14.80       13.88      1.72 o 
  -1  10   8       92.24       87.50      3.23 o 
   0  10   8       14.81       14.13      1.47 o 
   1  10   8       91.24       90.84      3.02 o 
   2  10   8        0.52        1.29      1.23 o 
   3  10   8       57.95       49.92      2.76 o 
   4  10   8       57.81       47.69      3.37 o 
   5  10   8      157.51      148.42      5.21 o 
   6  10   8       33.25       26.26      3.59 o 
   7  10   8        7.65        6.66      1.34 o 
   8  10   8       21.11       23.62      2.50 o 
   9  10   8       17.35       15.22      2.38 o 
  10  10   8       64.59       76.36      4.50 o 
  11  10   8       30.27       39.26      4.61 o 
  12  10   8       22.20       22.35      3.80 o 
  13  10   8        8.67        8.81      3.37 o 
  -7  11   8       10.98       10.48      3.19 o 
  -6  11   8        1.31        1.81      2.52 o 
  -5  11   8        9.61       14.82      2.83 o 
  -4  11   8        5.41        7.13      2.47 o 
  -3  11   8        7.67        4.94      2.19 o 
  -2  11   8        0.03       -0.45      1.65 o 
  -1  11   8        0.59       -0.11      1.23 o 
   0  11   8       81.76       75.72      3.87 o 
   1  11   8       17.83       13.09      3.00 o 
   2  11   8       15.22       13.49      1.55 o 
   3  11   8       18.07       14.64      1.68 o 
   4  11   8       92.14       86.42      3.61 o 
   5  11   8       34.40       31.02      3.38 o 
   6  11   8       18.22       22.43      2.43 o 
   7  11   8       56.33       57.59      3.66 o 
   8  11   8       15.90       16.82      3.37 o 
   9  11   8       14.08       13.64      6.16 o 
  10  11   8        3.80        0.87      3.26 o 
  11  11   8        1.74       -2.85      3.46 o 
  12  11   8        0.12        1.21      4.40 o 
  -6  12   8        1.26        0.15      2.65 o 
  -5  12   8        1.55        1.64      2.57 o 
  -4  12   8       23.08       29.14      3.19 o 
  -3  12   8       15.17       14.28      2.63 o 
  -2  12   8        5.35        4.67      1.93 o 
  -1  12   8       11.24       12.50      2.74 o 
   0  12   8        0.85        1.69      1.20 o 
   1  12   8       13.65       18.97      2.19 o 
   2  12   8       34.13       28.48      2.40 o 
   3  12   8       66.75       62.83      2.84 o 
   4  12   8       39.40       34.59      2.38 o 
   5  12   8       24.62       27.67      2.28 o 
   6  12   8        4.31        5.59      1.71 o 
   7  12   8        1.37        0.17      1.69 o 
   8  12   8        1.05        4.73      2.88 o 
   9  12   8       28.57       37.91      5.43 o 
  10  12   8        0.64       -3.21      3.21 o 
  11  12   8       52.29       51.35      6.79 o 
  12  12   8        1.12        5.88      5.10 o 
  -4  13   8        0.17        3.14      2.46 o 
  -3  13   8        1.54        1.25      2.18 o 
  -2  13   8        0.51        0.52      1.88 o 
  -1  13   8       16.16       18.70      3.53 o 
   0  13   8        1.10        1.95      1.45 o 
   1  13   8        1.00        3.69      1.93 o 
   2  13   8       72.40       68.90      3.94 o 
   3  13   8       30.29       26.05      7.73 o 
   4  13   8        1.17        0.15      1.22 o 
   5  13   8        0.01        0.67      1.33 o 
   6  13   8       12.98       12.27      2.86 o 
   7  13   8        3.37        3.22      1.84 o 
   8  13   8        0.30        1.24      3.03 o 
   9  13   8        0.02       -2.12      3.31 o 
  10  13   8       34.70       35.64      5.79 o 
  11  13   8       37.38       45.28      6.67 o 
  -2  14   8        0.22        3.20      2.05 o 
  -1  14   8        1.42       -0.02      1.63 o 
   0  14   8        3.19        4.40      5.52 o 
   1  14   8       29.58       17.92      6.76 o 
   2  14   8        2.43        6.70      5.64 o 
   3  14   8        5.01        2.18      5.03 o 
   4  14   8       13.37       15.80      6.46 o 
   5  14   8        4.21        2.06      1.38 o 
   6  14   8        0.00       -0.07      1.58 o 
   7  14   8       10.43        8.17      2.15 o 
   8  14   8       11.75        9.40      3.55 o 
   9  14   8        2.87        4.40      3.64 o 
  10  14   8        4.49        7.31      4.34 o 
   0  15   8        2.41        5.06      6.37 o 
   1  15   8        2.77        1.43      6.49 o 
   7  15   8       73.22       88.77      5.79 o 
   8  15   8        0.58        0.36      3.28 o 
  -8 -10   9        3.52        4.25      5.03 o 
  -7 -10   9        4.49        5.40      3.84 o 
  -6 -10   9       26.42       30.76      6.99 o 
  -5 -10   9        6.86        2.39      3.60 o 
  -4 -10   9       25.59       25.55     10.14 o 
  -3 -10   9        4.15       -0.14      3.48 o 
  -2 -10   9        3.65        4.51      3.55 o 
  -1 -10   9        1.06        0.45      8.23 o 
   0 -10   9       12.01       12.50      5.52 o 
   1 -10   9        2.31       -1.97      4.58 o 
 -10  -9   9        1.45       -0.34      3.32 o 
  -9  -9   9        0.14       -0.67      2.66 o 
  -8  -9   9       20.27       23.55      4.74 o 
  -7  -9   9        4.80        3.14      2.69 o 
  -6  -9   9       10.57       10.11      4.69 o 
  -5  -9   9       80.55       84.51      5.21 o 
  -4  -9   9      132.16      137.44      5.83 o 
  -3  -9   9       11.71       11.04      2.84 o 
  -2  -9   9        0.14       -0.72      2.34 o 
  -1  -9   9        1.02        1.91      2.52 o 
   0  -9   9       25.96       23.21      3.27 o 
   1  -9   9        0.13       -0.84      2.58 o 
   2  -9   9        0.53        2.65      2.87 o 
   3  -9   9        0.07       -3.63      3.63 o 
 -11  -8   9        5.14        2.85      4.85 o 
 -10  -8   9        3.38        2.23      4.42 o 
  -9  -8   9        1.70       -1.88      2.57 o 
  -8  -8   9        5.75        9.75      2.90 o 
  -7  -8   9        0.02       -2.67      2.67 o 
  -6  -8   9        4.83        4.93      4.90 o 
  -5  -8   9        0.82       -0.54      4.50 o 
  -4  -8   9        8.83        8.82      3.14 o 
  -3  -8   9        0.56       -1.45      2.21 o 
  -2  -8   9       47.02       57.17      9.25 o 
  -1  -8   9        3.30       -0.81      2.32 o 
   0  -8   9        7.82       10.18      2.71 o 
   1  -8   9       47.20       46.31      3.95 o 
   2  -8   9       41.37       42.81      3.51 o 
   3  -8   9        0.67        0.24      2.83 o 
   4  -8   9        0.46        1.23      2.58 o 
   5  -8   9       31.23       38.85      5.98 o 
 -12  -7   9       69.17       73.45      9.74 o 
 -11  -7   9        0.14       -3.79      5.17 o 
 -10  -7   9       17.52       18.29      9.69 o 
  -9  -7   9       12.45       13.76      5.91 o 
  -8  -7   9       38.79       32.49      3.59 o 
  -7  -7   9        8.48        4.31      3.51 o 
  -6  -7   9       37.01       33.17      4.12 o 
  -5  -7   9      127.51      126.96      5.22 o 
  -4  -7   9       50.70       43.87      3.55 o 
  -3  -7   9        3.89        3.48      2.27 o 
  -2  -7   9        0.45        0.13      1.86 o 
  -1  -7   9       10.83       10.18      2.22 o 
   0  -7   9       26.54       29.60      3.20 o 
   1  -7   9        0.99       -2.09      2.09 o 
   2  -7   9        1.10        1.21      2.31 o 
   3  -7   9        0.38        0.73      2.19 o 
   4  -7   9        1.03       -0.93      2.35 o 
   5  -7   9        5.13       10.67      3.11 o 
   6  -7   9        2.52        2.85      2.63 o 
 -12  -6   9        0.77        1.66      4.04 o 
 -11  -6   9       42.82       40.72      6.41 o 
 -10  -6   9       26.86       26.21      7.20 o 
  -9  -6   9        7.08        3.68      2.52 o 
  -8  -6   9       28.74       30.64      3.36 o 
  -7  -6   9       46.66       57.31      3.84 o 
  -6  -6   9        6.81        4.87      4.91 o 
  -5  -6   9      118.16      121.09      5.38 o 
  -4  -6   9      170.22      159.25     10.37 o 
  -3  -6   9        0.37        0.26      1.75 o 
  -2  -6   9        0.98       -1.63      1.63 o 
  -1  -6   9        0.06       -0.22      1.81 o 
   0  -6   9        0.46       -0.53      1.73 o 
   1  -6   9       16.69       10.02      2.25 o 
   2  -6   9       39.94       47.50      2.95 o 
   3  -6   9       13.75       19.17      2.36 o 
   4  -6   9        5.23        2.55      1.93 o 
   5  -6   9       11.02       11.05      2.68 o 
   6  -6   9       11.22       11.95      2.90 o 
   7  -6   9        0.43        4.63      3.28 o 
   8  -6   9        0.28       -4.94      4.94 o 
 -13  -5   9        0.50       -2.41      3.93 o 
 -12  -5   9       18.59       15.45      4.91 o 
 -11  -5   9        9.91       10.93      5.13 o 
 -10  -5   9        2.10       -3.31      4.95 o 
  -9  -5   9        0.12       -2.10      2.10 o 
  -8  -5   9       67.64       66.92      5.46 o 
  -7  -5   9        9.33        5.56      2.39 o 
  -6  -5   9        0.62       -2.08      2.08 o 
  -5  -5   9      112.44      126.20      5.33 o 
  -4  -5   9      130.68      131.02      5.28 o 
  -3  -5   9       87.65       84.70      4.78 o 
  -2  -5   9        3.17        2.35      1.93 o 
  -1  -5   9        5.39        1.46      1.78 o 
   0  -5   9      118.84      117.43      4.39 o 
   1  -5   9        9.79        6.95      1.95 o 
   2  -5   9        1.84        0.09      1.74 o 
   3  -5   9       21.54       21.50      2.27 o 
   4  -5   9       10.24       11.15      2.11 o 
   5  -5   9        0.07        0.37      1.87 o 
   6  -5   9        4.95        5.02      2.52 o 
   7  -5   9        1.19        1.65      2.59 o 
   8  -5   9        4.19       10.86      3.19 o 
   9  -5   9        0.46        0.61      5.79 o 
 -13  -4   9        2.00        0.18      3.86 o 
 -12  -4   9        1.87        1.82      3.69 o 
 -11  -4   9        4.91        2.29      3.53 o 
 -10  -4   9        2.77        3.04      3.48 o 
  -9  -4   9       89.07       92.64     12.84 o 
  -8  -4   9        0.61       -0.67      2.49 o 
  -7  -4   9      152.27      156.17      6.10 o 
  -6  -4   9       14.43       21.50      2.60 o 
  -5  -4   9       31.79       31.64      2.65 o 
  -4  -4   9      116.46      109.06      4.04 o 
  -3  -4   9        3.46        6.77      1.59 o 
  -2  -4   9        2.22        1.97      1.66 o 
  -1  -4   9      267.28      253.47      5.48 o 
   0  -4   9       22.58       29.22      2.17 o 
   1  -4   9       13.62       16.42      1.91 o 
   2  -4   9       52.40       52.70      3.26 o 
   3  -4   9       13.31       17.69      2.09 o 
   4  -4   9       63.21       70.84      3.28 o 
   5  -4   9       11.02        8.98      2.22 o 
   6  -4   9        0.00       -1.72      1.72 o 
   7  -4   9        8.45        5.13      2.63 o 
   8  -4   9       47.37       53.31      4.41 o 
   9  -4   9        0.71       -1.44      2.75 o 
  10  -4   9       18.82       23.87      7.82 o 
 -13  -3   9        2.58        2.96      3.80 o 
 -12  -3   9       10.00       10.56      5.67 o 
 -11  -3   9       35.05       35.39      5.01 o 
 -10  -3   9       38.97       39.84      4.89 o 
  -9  -3   9        1.62        4.05      2.48 o 
  -8  -3   9      124.77      122.73      4.88 o 
  -7  -3   9        8.51        9.44      2.13 o 
  -6  -3   9      563.12      535.48     10.46 o 
  -5  -3   9      378.93      376.70      8.12 o 
  -4  -3   9      104.62       91.64      4.77 o 
  -3  -3   9       78.37       83.73      3.46 o 
  -2  -3   9       23.98       26.13      2.07 o 
  -1  -3   9     1139.88     1113.83     15.81 o 
   0  -3   9      257.79      256.73      5.52 o 
   1  -3   9      343.15      339.20      6.56 o 
   2  -3   9       18.88       15.84      1.67 o 
   3  -3   9        1.52        1.84      1.33 o 
   4  -3   9       56.25       51.72      2.70 o 
   5  -3   9       54.47       52.97      3.69 o 
   6  -3   9        0.26       -0.19      1.67 o 
   7  -3   9       19.51       19.46      3.21 o 
   8  -3   9       39.46       47.87      4.46 o 
   9  -3   9        9.78       12.61      3.01 o 
  10  -3   9        1.10       -2.82      3.04 o 
 -13  -2   9        0.00        3.18      4.93 o 
 -12  -2   9       10.99       23.25      4.88 o 
 -11  -2   9       10.94       13.43      4.06 o 
 -10  -2   9       32.04       40.42      3.96 o 
  -9  -2   9      110.03      126.09      6.12 o 
  -8  -2   9        7.45       11.32      4.16 o 
  -7  -2   9      134.40      131.78      4.81 o 
  -6  -2   9      304.16      308.36      7.21 o 
  -5  -2   9        0.07       -0.33      1.65 o 
  -4  -2   9       93.85       89.67      3.67 o 
  -3  -2   9        0.74        0.58      1.32 o 
  -2  -2   9        5.21        2.93      1.23 o 
  -1  -2   9      376.97      402.93      7.81 o 
   0  -2   9        0.16       -1.37      1.37 o 
   1  -2   9      300.29      267.04      5.52 o 
   2  -2   9       64.34       71.70      2.56 o 
   3  -2   9       37.72       33.31      1.93 o 
   4  -2   9       11.06       13.20      1.58 o 
   5  -2   9      264.15      267.24      5.43 o 
   6  -2   9       46.01       44.60      2.52 o 
   7  -2   9       12.06        9.66      2.31 o 
   8  -2   9        0.74       -0.72      2.10 o 
   9  -2   9        0.05        2.65      2.32 o 
  10  -2   9        2.48        2.59      3.35 o 
  11  -2   9        1.84        3.79      5.25 o 
 -13  -1   9        0.24       -0.27      4.52 o 
 -12  -1   9        8.57       13.48      4.41 o 
 -11  -1   9        0.00        2.96      2.72 o 
 -10  -1   9        0.02       -3.12      3.12 o 
  -9  -1   9        6.66        8.49      2.65 o 
  -8  -1   9       64.03       51.31      3.98 o 
  -7  -1   9      178.55      155.10      5.16 o 
  -6  -1   9       28.97       25.47      2.75 o 
  -5  -1   9      348.81      344.30      8.55 o 
  -4  -1   9       21.93       14.02      2.42 o 
  -3  -1   9       18.91       15.15      1.93 o 
  -2  -1   9       79.90       80.26      3.39 o 
  -1  -1   9        0.30        2.72      1.17 o 
   0  -1   9       10.99        9.20      1.39 o 
   1  -1   9      102.36       93.41      3.11 o 
   2  -1   9       10.32        7.43      1.27 o 
   3  -1   9       14.96       10.81      1.40 o 
   4  -1   9        9.32       10.15      2.12 o 
   5  -1   9       16.12       13.85      1.62 o 
   6  -1   9        8.47        5.82      1.52 o 
   7  -1   9       67.28       68.21      3.26 o 
   8  -1   9        3.08        3.55      1.86 o 
   9  -1   9        3.22        5.03      2.36 o 
  10  -1   9        1.80        5.10      2.61 o 
  11  -1   9        0.54       -2.37      5.13 o 
  12  -1   9        5.61        6.37      4.56 o 
 -13   0   9        9.58       17.98      6.70 o 
 -12   0   9        4.41        9.48      4.13 o 
 -11   0   9        8.10        7.54      3.22 o 
 -10   0   9       59.26       57.89      4.56 o 
  -9   0   9        3.23       -1.73      2.16 o 
  -8   0   9       70.92       68.07      4.39 o 
  -7   0   9       31.84       27.67      2.63 o 
  -6   0   9       21.25       17.02      1.89 o 
  -5   0   9        5.14        2.48      1.40 o 
  -4   0   9        6.58        8.95      1.48 o 
  -3   0   9      212.68      219.54      4.74 o 
  -2   0   9      636.12      647.30      9.92 o 
  -1   0   9        3.80        3.12      1.26 o 
   0   0   9        0.94        1.87      1.22 o 
   1   0   9      115.45      116.55      3.33 o 
   2   0   9      261.38      280.16      5.54 o 
   3   0   9       29.11       27.41      1.60 o 
   4   0   9        0.00       -0.45      1.03 o 
   5   0   9       74.52       73.35      4.36 o 
   6   0   9       27.96       18.82      1.76 o 
   7   0   9       28.06       27.36      2.30 o 
   8   0   9        3.58        5.88      1.86 o 
   9   0   9        0.00       -0.73      1.70 o 
  10   0   9        4.89        3.82      2.71 o 
  11   0   9        5.31       10.59      3.65 o 
  12   0   9        3.94        8.81      3.68 o 
 -13   1   9        3.44        6.62      5.73 o 
 -12   1   9        0.09        3.04      3.98 o 
 -11   1   9       15.36       10.25     11.83 o 
 -10   1   9        0.95       -1.93      2.54 o 
  -9   1   9        6.35        4.93      2.68 o 
  -8   1   9        6.10        3.38      1.94 o 
  -7   1   9       27.76       20.10      2.38 o 
  -6   1   9       73.73       68.46      2.93 o 
  -5   1   9       92.75       84.49      3.11 o 
  -4   1   9      163.41      177.17      3.90 o 
  -3   1   9       31.04       29.30      1.68 o 
  -2   1   9       54.96       61.07      2.15 o 
  -1   1   9       21.74       21.08      1.46 o 
   0   1   9       21.93       23.16      1.21 o 
   1   1   9        0.60        0.96      0.79 o 
   2   1   9       19.21       15.41      1.54 o 
   3   1   9       90.98      104.40      2.64 o 
   4   1   9       45.85       49.56      1.98 o 
   5   1   9       85.48       91.92      2.79 o 
   6   1   9       53.42       56.67      2.38 o 
   7   1   9      132.40      134.15      4.21 o 
   8   1   9       69.53       59.44      3.02 o 
   9   1   9       16.24       12.28      2.15 o 
  10   1   9        7.60       11.32      2.31 o 
  11   1   9        7.85        7.47      2.75 o 
  12   1   9       36.18       38.75      6.93 o 
 -13   2   9        8.81       10.84      4.73 o 
 -12   2   9       28.99       33.58      5.90 o 
 -11   2   9       16.58       26.66      4.92 o 
 -10   2   9      118.46      115.17      7.53 o 
  -9   2   9        8.96        3.17      2.52 o 
  -8   2   9        0.14       -0.21      1.85 o 
  -7   2   9        2.58        3.92      1.85 o 
  -6   2   9      101.81       94.87      4.14 o 
  -5   2   9      245.07      259.00      5.44 o 
  -4   2   9       83.21       74.38      2.79 o 
  -3   2   9      142.71      160.78      5.17 o 
  -2   2   9       12.63        7.98      1.17 o 
  -1   2   9       30.58       21.68      1.73 o 
   0   2   9       11.49       12.51      0.89 o 
   1   2   9        6.95        4.67      1.02 o 
   2   2   9       14.21        9.04      1.34 o 
   3   2   9      622.88      620.28      9.65 o 
   4   2   9      228.39      261.67      4.19 o 
   5   2   9        7.87        7.82      1.62 o 
   6   2   9       94.87       97.36      2.94 o 
   7   2   9      186.18      178.71      4.53 o 
   8   2   9       58.76       55.58      3.39 o 
   9   2   9       71.19       69.79      3.34 o 
  10   2   9       14.86       16.81      2.37 o 
  11   2   9        2.62        4.85      2.81 o 
  12   2   9        4.93        3.60      2.99 o 
  13   2   9       19.75       18.56      5.05 o 
 -13   3   9       37.63       60.83     14.50 o 
 -12   3   9        8.37       12.34      5.23 o 
 -11   3   9        1.30       -3.33      3.33 o 
 -10   3   9        0.82        2.25      3.25 o 
  -9   3   9        0.76       -2.13      2.13 o 
  -8   3   9        1.28       -0.60      2.14 o 
  -7   3   9        3.47        1.94      1.73 o 
  -6   3   9       66.62       53.00      4.08 o 
  -5   3   9      198.26      198.19      4.73 o 
  -4   3   9       20.18       17.35      1.49 o 
  -3   3   9        0.88        0.72      1.00 o 
  -2   3   9      453.04      451.92      7.25 o 
  -1   3   9      379.21      350.13      5.93 o 
   0   3   9      239.81      223.99      3.72 o 
   1   3   9      147.68      162.94      3.64 o 
   2   3   9       76.06       79.80      2.35 o 
   3   3   9       28.75       32.15      1.66 o 
   4   3   9       26.65       23.90      1.58 o 
   5   3   9       12.94       12.30      1.16 o 
   6   3   9       93.20       98.36      3.16 o 
   7   3   9       18.02       18.45      1.89 o 
   8   3   9       21.86       16.83      2.29 o 
   9   3   9       55.84       57.05      4.29 o 
  10   3   9        0.23       -1.08      1.90 o 
  11   3   9       50.58       52.83      4.41 o 
  12   3   9        7.31        9.17      3.26 o 
  13   3   9        4.77        2.55      3.38 o 
 -12   4   9       23.56       27.72      5.51 o 
 -11   4   9        0.03        1.23      3.62 o 
 -10   4   9        2.88        6.24      3.79 o 
  -9   4   9        3.53        4.51      2.58 o 
  -8   4   9      170.40      164.26      6.42 o 
  -7   4   9        1.06       -0.81      2.56 o 
  -6   4   9       39.13       38.41      2.72 o 
  -5   4   9       28.04       23.97      2.22 o 
  -4   4   9      138.94      126.28      3.53 o 
  -3   4   9        1.97       -0.28      1.09 o 
  -2   4   9       24.73       28.02      1.41 o 
  -1   4   9       36.06       33.56      1.31 o 
   0   4   9        1.57        0.61      0.68 o 
   1   4   9        1.14        4.06      0.96 o 
   2   4   9        0.01        0.14      0.80 o 
   3   4   9       11.77       11.21      1.50 o 
   4   4   9      390.59      370.84      6.40 o 
   5   4   9       98.89       89.70      3.00 o 
   6   4   9        9.05        8.78      1.78 o 
   7   4   9       72.03       60.40      3.04 o 
   8   4   9       98.29       90.97      3.97 o 
   9   4   9        2.48        1.06      1.90 o 
  10   4   9       11.61       13.66      2.95 o 
  11   4   9        5.38        6.74      2.41 o 
  12   4   9        0.93        1.24      2.76 o 
  13   4   9        0.17       -0.11      3.10 o 
  14   4   9       15.97        6.46      4.51 o 
 -12   5   9       21.47       22.09     11.02 o 
 -11   5   9        0.35        1.55      3.67 o 
 -10   5   9        8.32       11.70      5.24 o 
  -9   5   9        1.62        0.66      2.47 o 
  -8   5   9        8.37        8.97      2.59 o 
  -7   5   9        4.88        7.35      2.39 o 
  -6   5   9      129.94      121.16      5.26 o 
  -5   5   9      258.91      228.16      6.72 o 
  -4   5   9       22.63       21.73      1.68 o 
  -3   5   9        0.78        0.79      1.00 o 
  -2   5   9        2.47        2.58      0.77 o 
  -1   5   9       89.72       85.82      2.21 o 
   0   5   9       86.12       81.53      2.05 o 
   1   5   9      604.73      694.26     10.06 o 
   2   5   9       16.16       18.17      1.18 o 
   3   5   9       54.98       64.93      2.59 o 
   4   5   9        1.75        1.91      1.02 o 
   5   5   9      134.61      130.53      3.54 o 
   6   5   9        3.60        1.98      1.55 o 
   7   5   9        8.41        8.90      1.84 o 
   8   5   9        1.12       -1.34      1.86 o 
   9   5   9       21.64       18.05      2.79 o 
  10   5   9        0.33       -1.61      2.02 o 
  11   5   9        0.00        1.79      1.92 o 
  12   5   9       29.22       36.52      5.38 o 
  13   5   9       53.29       69.57      5.29 o 
  14   5   9        0.43        0.06      4.00 o 
 -11   6   9        1.28        7.45      5.08 o 
 -10   6   9       10.03       16.18      3.81 o 
  -9   6   9        0.17        0.38      2.23 o 
  -8   6   9       84.51       66.37      5.40 o 
  -7   6   9       10.52        5.72      2.11 o 
  -6   6   9        0.50        0.78      1.70 o 
  -5   6   9       27.75       29.06      2.47 o 
  -4   6   9      124.11      124.54      3.68 o 
  -3   6   9        4.92        6.84      1.31 o 
  -2   6   9       38.29       37.09      1.54 o 
  -1   6   9        2.89        0.87      0.79 o 
   0   6   9       92.37       97.63      2.03 o 
   1   6   9      434.90      437.41      5.60 o 
   2   6   9        0.10       -0.79      0.79 o 
   3   6   9      159.50      167.49      2.93 o 
   4   6   9       79.85       83.77      2.11 o 
   5   6   9        1.45        2.19      0.80 o 
   6   6   9     1834.86     1783.87     23.34 o 
   7   6   9      250.12      230.10      6.72 o 
   8   6   9        0.37       -0.49      1.80 o 
   9   6   9        7.10        6.08      2.23 o 
  10   6   9       30.98       29.06      3.26 o 
  11   6   9        5.41        2.07      2.06 o 
  12   6   9        0.02        0.64      2.28 o 
  13   6   9        0.91        3.37      2.98 o 
  14   6   9        3.80        2.74      3.31 o 
 -11   7   9        3.46       -0.12      6.82 o 
 -10   7   9       26.59       42.31      7.58 o 
  -9   7   9        3.56        3.59      3.02 o 
  -8   7   9       45.13       51.77      4.30 o 
  -7   7   9       15.13       19.22      3.07 o 
  -6   7   9        3.46        4.03      1.99 o 
  -5   7   9       90.38       87.45      3.76 o 
  -4   7   9       11.56        7.53      1.67 o 
  -3   7   9      744.60      711.82     10.73 o 
  -2   7   9       27.71       28.14      1.87 o 
  -1   7   9      672.98      667.96      8.19 o 
   0   7   9        0.33        0.57      0.82 o 
   1   7   9      138.43      113.00      2.87 o 
   2   7   9        9.79       12.79      1.43 o 
   3   7   9       57.67       48.09      1.93 o 
   4   7   9      189.48      157.97      3.64 o 
   5   7   9       11.76       19.82      1.77 o 
   6   7   9     1391.42     1350.80     27.19 o 
   7   7   9      176.57      159.16      5.43 o 
   8   7   9        0.96        0.21      1.90 o 
   9   7   9       63.06       70.10      4.02 o 
  10   7   9        6.92        5.13      2.22 o 
  11   7   9       10.94       14.03      2.62 o 
  12   7   9       78.89       87.04      5.00 o 
  13   7   9       31.54       38.90      4.36 o 
  14   7   9        1.43        0.32      3.10 o 
 -10   8   9        0.12        0.47      3.87 o 
  -9   8   9        0.96        1.03      3.85 o 
  -8   8   9        1.21        0.82      3.79 o 
  -7   8   9        0.00       -2.21      2.21 o 
  -6   8   9       21.26       24.54      3.17 o 
  -5   8   9       14.27       14.04      3.15 o 
  -4   8   9       45.10       44.49      2.77 o 
  -3   8   9      113.53      117.09      3.97 o 
  -2   8   9      109.63      106.88      3.22 o 
  -1   8   9        0.01       -1.12      1.12 o 
   0   8   9      294.69      274.80      4.98 o 
   1   8   9       27.59       30.03      1.66 o 
   2   8   9      119.59      124.48      3.39 o 
   3   8   9       70.88       62.49      3.65 o 
   4   8   9        6.91        6.67      2.53 o 
   5   8   9       19.84       15.02      1.60 o 
   6   8   9       37.23       28.41      3.22 o 
   7   8   9        0.87        1.29      1.55 o 
   8   8   9       16.39       10.67      2.20 o 
   9   8   9        1.13        1.44      1.87 o 
  10   8   9        2.18        3.74      2.12 o 
  11   8   9       16.83       24.79      2.96 o 
  12   8   9        7.99       10.33      3.09 o 
  13   8   9       18.06       17.33      4.21 o 
  14   8   9       37.27       43.25      7.82 o 
  -9   9   9       22.15       32.92      8.92 o 
  -8   9   9        2.33        1.57      3.34 o 
  -7   9   9       16.52       22.09      3.49 o 
  -6   9   9       36.02       42.90      3.74 o 
  -5   9   9       33.05       31.90      3.23 o 
  -4   9   9       44.47       46.78      4.26 o 
  -3   9   9        2.00        1.24      1.59 o 
  -2   9   9        6.50        5.24      1.64 o 
  -1   9   9      257.91      249.20      5.49 o 
   0   9   9       41.18       34.45      2.09 o 
   1   9   9        0.17       -1.19      1.28 o 
   2   9   9        0.12       -1.59      1.69 o 
   3   9   9        7.63        3.05      1.57 o 
   4   9   9        6.35        4.77      1.76 o 
   5   9   9       52.37       58.36      2.64 o 
   6   9   9       31.15       31.80      2.27 o 
   7   9   9       20.07       18.59      2.53 o 
   8   9   9       28.78       39.53      4.50 o 
   9   9   9        5.62        4.29      3.06 o 
  10   9   9        0.60        3.42      2.32 o 
  11   9   9        0.20        5.73      2.59 o 
  12   9   9       19.42       20.93      3.56 o 
  13   9   9        1.78        7.50      3.31 o 
  -8  10   9        0.01       -0.95      2.99 o 
  -7  10   9        0.43        5.13      2.82 o 
  -6  10   9       30.36       38.44      3.91 o 
  -5  10   9        0.65       -1.60      2.71 o 
  -4  10   9        4.16        1.85      2.17 o 
  -3  10   9       13.17       12.18      2.16 o 
  -2  10   9       49.21       51.60      2.65 o 
  -1  10   9        9.78        8.04      1.51 o 
   0  10   9      120.80      113.58      4.25 o 
   1  10   9       13.06       10.18      1.67 o 
   2  10   9        4.92        7.30      2.05 o 
   3  10   9       39.62       38.19      3.65 o 
   4  10   9       36.07       30.15      2.48 o 
   5  10   9        8.49        4.62      3.40 o 
   6  10   9       16.23       13.03      2.34 o 
   7  10   9        0.41        0.32      1.34 o 
   8  10   9       10.53        8.39      2.20 o 
   9  10   9        8.55        4.11      2.34 o 
  10  10   9       19.92       10.81      2.70 o 
  11  10   9        0.91       -0.88      2.19 o 
  12  10   9       10.90       13.33      6.34 o 
  13  10   9       14.85       19.25      4.12 o 
  -7  11   9       11.68       17.57      3.54 o 
  -6  11   9        0.44        2.95      2.72 o 
  -5  11   9        7.30       14.10      2.98 o 
  -4  11   9        0.08        0.41      2.21 o 
  -3  11   9       10.38        7.96      3.25 o 
  -2  11   9        8.24        9.88      1.72 o 
  -1  11   9        1.84        0.32      1.29 o 
   0  11   9        4.21        3.25      1.49 o 
   1  11   9       28.54       30.65      2.26 o 
   2  11   9       35.86       39.89      3.82 o 
   3  11   9       42.13       43.85      2.68 o 
   4  11   9       22.86       21.02      2.20 o 
   5  11   9       37.86       34.84      2.71 o 
   6  11   9        1.99        1.44      1.69 o 
   7  11   9        0.26       -1.76      1.76 o 
   8  11   9       32.13       42.67      5.37 o 
   9  11   9      100.89       98.11      6.99 o 
  10  11   9       20.73       29.54      5.64 o 
  11  11   9        0.40       -0.79      3.79 o 
  12  11   9        4.27        4.28      5.00 o 
  -6  12   9        5.68        8.77      3.91 o 
  -5  12   9        0.38        3.26      2.68 o 
  -4  12   9       65.03       70.66      4.44 o 
  -3  12   9       62.07       61.68      3.94 o 
  -2  12   9        0.75        1.00      1.93 o 
  -1  12   9       13.53       13.40      2.14 o 
   0  12   9      137.42      144.94      3.93 o 
   1  12   9       52.28       52.60      2.86 o 
   2  12   9        1.92        0.26      1.37 o 
   3  12   9        6.28        3.79      1.45 o 
   4  12   9        0.90        1.72      1.48 o 
   5  12   9        2.47        0.93      1.62 o 
   6  12   9       11.93       10.71      2.14 o 
   7  12   9       91.31      102.88      5.02 o 
   8  12   9        0.79        0.06      2.63 o 
   9  12   9       11.81       14.25      4.46 o 
  10  12   9       26.56       29.33      5.61 o 
  11  12   9        0.81       -4.03      4.15 o 
  -4  13   9        1.29        3.23      2.63 o 
  -3  13   9        0.04        5.45      2.42 o 
  -2  13   9        1.72        0.69      2.04 o 
  -1  13   9        0.60        1.87      3.15 o 
   0  13   9        0.02        2.00      1.58 o 
   1  13   9        0.11        2.33      1.44 o 
   2  13   9       14.57       12.24      3.11 o 
   3  13   9       60.69       72.62      3.24 o 
   4  13   9       21.22       26.84      6.51 o 
   5  13   9        9.10        9.06      2.52 o 
   6  13   9        1.35        0.25      1.66 o 
   7  13   9        0.15       -1.65      1.84 o 
   8  13   9       56.98       76.06      6.58 o 
   9  13   9        0.48        1.52      3.49 o 
  10  13   9       67.32       72.24      7.55 o 
  11  13   9        0.73        0.76      4.49 o 
  -2  14   9        9.19       10.58      2.37 o 
  -1  14   9        6.85        8.45      2.06 o 
   0  14   9       16.64       24.44      7.37 o 
   1  14   9        4.31        7.46      6.19 o 
   2  14   9        4.60        6.64      6.13 o 
   3  14   9        2.76        8.19      5.43 o 
   4  14   9       15.16       14.73      1.71 o 
   5  14   9       21.97       24.69      2.26 o 
   6  14   9        7.52        5.47      1.95 o 
   7  14   9        2.17        1.24      2.79 o 
   8  14   9        0.00       -0.09      3.06 o 
   9  14   9       11.07        6.52      4.12 o 
  10  14   9        0.69       -3.25      3.58 o 
   0  15   9       10.78        8.92      6.82 o 
   1  15   9        1.27       -5.16      5.58 o 
   6  15   9        6.69        5.40      2.49 o 
   7  15   9       19.30       19.27      2.57 o 
   8  15   9       22.76       29.54      4.70 o 
  -6 -10  10        0.02        2.73      5.28 o 
  -5 -10  10       34.87       42.95      7.76 o 
  -4 -10  10        0.01       -2.09      4.85 o 
  -3 -10  10        1.63        4.61      4.97 o 
  -2 -10  10        0.41       -4.52      4.52 o 
  -9  -9  10       14.05       12.47      4.05 o 
  -8  -9  10        2.01        2.68      2.80 o 
  -7  -9  10        1.37        0.76      2.65 o 
  -6  -9  10       18.18       26.45      3.72 o 
  -5  -9  10       50.02       57.78      8.16 o 
  -4  -9  10        0.94        2.52      3.92 o 
  -3  -9  10       11.32       13.22      3.15 o 
  -2  -9  10        0.59       -2.56      2.56 o 
  -1  -9  10        1.43       -2.62      3.31 o 
   0  -9  10       22.50       27.30      5.46 o 
   1  -9  10       20.27       17.74      3.46 o 
   2  -9  10        2.14        1.79      5.03 o 
 -10  -8  10        7.20       12.04      5.43 o 
  -9  -8  10        1.07       -1.95      2.65 o 
  -8  -8  10        0.13       -2.22      4.10 o 
  -7  -8  10        0.15       -2.53      2.53 o 
  -6  -8  10       12.41       15.89      3.17 o 
  -5  -8  10        5.44        1.30      2.99 o 
  -4  -8  10        0.33        2.40      2.53 o 
  -3  -8  10        0.09       -2.78      2.78 o 
  -2  -8  10       26.49       28.48      3.44 o 
  -1  -8  10        9.94        5.97      4.13 o 
   0  -8  10        0.16       -2.47      2.47 o 
   1  -8  10       12.28        9.27      3.12 o 
   2  -8  10        1.67        3.82      2.86 o 
   3  -8  10        1.30        2.32      2.91 o 
   4  -8  10        1.67       -0.21      3.02 o 
 -11  -7  10       87.52      111.05      8.09 o 
 -10  -7  10       32.53       28.40      5.35 o 
  -9  -7  10        0.06        2.30      4.08 o 
  -8  -7  10        6.94        5.32      3.72 o 
  -7  -7  10       19.93       19.01      3.28 o 
  -6  -7  10        7.31        9.90      2.81 o 
  -5  -7  10        1.34        1.98      2.43 o 
  -4  -7  10        2.98        1.42      2.45 o 
  -3  -7  10       61.99       55.33      4.07 o 
  -2  -7  10       31.51       21.37      3.19 o 
  -1  -7  10        0.05        0.74      2.40 o 
   0  -7  10        4.29        1.29      3.76 o 
   1  -7  10       10.11       11.57      2.99 o 
   2  -7  10       11.32        6.06      2.81 o 
   3  -7  10        2.47        1.73      2.46 o 
   4  -7  10        0.66        0.18      2.55 o 
   5  -7  10        0.88        1.39      2.91 o 
 -12  -6  10        3.51        1.52      4.02 o 
 -11  -6  10       28.13       37.86      5.73 o 
 -10  -6  10        4.32        0.90      5.10 o 
  -9  -6  10        1.26       -2.23      3.29 o 
  -8  -6  10        1.02        5.31      2.61 o 
  -7  -6  10       39.63       44.80      3.98 o 
  -6  -6  10        6.56        7.43      2.62 o 
  -5  -6  10       33.11       37.02      3.52 o 
  -4  -6  10        2.16        0.56      2.17 o 
  -3  -6  10      102.09      116.86      5.36 o 
  -2  -6  10        2.99        4.63      2.36 o 
  -1  -6  10       12.88       11.10      2.33 o 
   0  -6  10        0.27        1.60      2.00 o 
   1  -6  10        8.72        7.11      2.27 o 
   2  -6  10        0.13        1.54      2.09 o 
   3  -6  10        4.49        2.58      2.75 o 
   4  -6  10        1.41        0.55      2.37 o 
   5  -6  10        0.81        0.98      2.47 o 
   6  -6  10        1.13        2.17      3.05 o 
   7  -6  10        0.12       -0.30      5.46 o 
 -12  -5  10        9.31       16.99      5.52 o 
 -11  -5  10        4.09        1.85      3.88 o 
 -10  -5  10       68.33       90.76     16.06 o 
  -9  -5  10        5.39        8.68      4.76 o 
  -8  -5  10       20.64       27.19      3.46 o 
  -7  -5  10       50.10       45.29      3.90 o 
  -6  -5  10        4.35        9.18      2.81 o 
  -5  -5  10      119.78      122.75      7.37 o 
  -4  -5  10       15.66       11.86      2.71 o 
  -3  -5  10        0.17       -1.77      1.77 o 
  -2  -5  10       28.52       30.94      2.77 o 
  -1  -5  10        6.36        9.43      2.09 o 
   0  -5  10       42.42       40.65      3.04 o 
   1  -5  10        0.01       -0.28      2.70 o 
   2  -5  10        3.26        0.97      2.01 o 
   3  -5  10       19.31       19.21      2.41 o 
   4  -5  10       16.16       19.23      2.49 o 
   5  -5  10       16.82       14.17      2.76 o 
   6  -5  10       18.14       22.74      4.31 o 
   7  -5  10       15.27       13.32      3.60 o 
   8  -5  10        0.07        3.02      4.08 o 
 -13  -4  10        3.16       -1.76      6.34 o 
 -12  -4  10        1.54        3.52      4.06 o 
 -11  -4  10       13.04        9.20      4.33 o 
 -10  -4  10       38.47       42.28      9.02 o 
  -9  -4  10        5.06        8.57      3.87 o 
  -8  -4  10        9.15        5.90      2.58 o 
  -7  -4  10       33.26       36.36      3.47 o 
  -6  -4  10      150.57      141.35      5.79 o 
  -5  -4  10      212.52      204.02      6.85 o 
  -4  -4  10        0.52        0.18      1.98 o 
  -3  -4  10        0.44       -0.30      2.17 o 
  -2  -4  10       51.17       59.44      2.89 o 
  -1  -4  10        7.17        6.94      1.99 o 
   0  -4  10       82.51       78.94      3.74 o 
   1  -4  10        1.13       -1.31      1.76 o 
   2  -4  10        2.02        2.84      1.87 o 
   3  -4  10       14.68       14.79      2.81 o 
   4  -4  10        0.26       -0.84      1.66 o 
   5  -4  10        0.00       -1.80      1.84 o 
   6  -4  10       20.45       21.62      3.04 o 
   7  -4  10       18.04       25.79      3.33 o 
   8  -4  10       10.52       13.23      3.68 o 
   9  -4  10        7.80       11.80      3.93 o 
 -13  -3  10        1.38        2.41      4.28 o 
 -12  -3  10        1.27       -0.31      3.74 o 
 -11  -3  10       11.70        5.90      6.52 o 
 -10  -3  10       18.29       24.63      5.90 o 
  -9  -3  10       17.74       12.02      3.70 o 
  -8  -3  10        5.51        2.70      3.24 o 
  -7  -3  10        0.00       -1.00      1.88 o 
  -6  -3  10      199.47      221.43      6.25 o 
  -5  -3  10       93.30      100.38      4.15 o 
  -4  -3  10        5.11        0.00      1.81 o 
  -3  -3  10        7.97        4.33      1.78 o 
  -2  -3  10       12.67        5.86      1.57 o 
  -1  -3  10       10.33       13.95      1.90 o 
   0  -3  10       41.51       51.75      2.69 o 
   1  -3  10       34.58       27.99      2.22 o 
   2  -3  10       17.04       16.03      1.95 o 
   3  -3  10       14.50       15.71      1.81 o 
   4  -3  10        7.17        6.94      2.12 o 
   5  -3  10       22.20       20.28      3.38 o 
   6  -3  10        5.44        6.45      2.39 o 
   7  -3  10       19.17       15.96      2.87 o 
   8  -3  10       80.28       81.36      5.57 o 
   9  -3  10       10.97       10.64      3.97 o 
  10  -3  10       16.59       25.91      5.48 o 
 -13  -2  10        0.02       12.65      6.16 o 
 -12  -2  10       18.85       19.31      4.79 o 
 -11  -2  10        0.90       -1.20      3.51 o 
 -10  -2  10        0.00        1.52      6.13 o 
  -9  -2  10        9.40       14.63      3.09 o 
  -8  -2  10       70.84       64.51      6.67 o 
  -7  -2  10       26.16       23.36      2.60 o 
  -6  -2  10        1.24        0.91      1.68 o 
  -5  -2  10       10.11        7.49      1.96 o 
  -4  -2  10      121.13      108.89      4.12 o 
  -3  -2  10      264.41      278.66      6.60 o 
  -2  -2  10        3.92        9.25      1.71 o 
  -1  -2  10       22.63       17.24      1.89 o 
   0  -2  10      308.83      325.08      6.49 o 
   1  -2  10        8.08        6.11      1.61 o 
   2  -2  10        4.30        3.26      1.59 o 
   3  -2  10       20.70       21.63      1.81 o 
   4  -2  10        0.07        0.24      1.31 o 
   5  -2  10       18.30       18.46      2.01 o 
   6  -2  10        1.47        2.77      2.00 o 
   7  -2  10        3.48        5.23      3.79 o 
   8  -2  10       48.26       49.43      4.51 o 
   9  -2  10       34.63       32.86      4.33 o 
  10  -2  10        0.61        5.42      3.47 o 
 -13  -1  10       22.98       33.48      7.95 o 
 -12  -1  10        5.80       -1.43      4.67 o 
 -11  -1  10        1.23       -0.60      2.92 o 
 -10  -1  10       12.01       13.26      3.90 o 
  -9  -1  10       30.63       32.88      3.75 o 
  -8  -1  10       20.29       14.83      3.06 o 
  -7  -1  10       29.86       26.43      3.19 o 
  -6  -1  10        0.77       -1.64      1.64 o 
  -5  -1  10      153.79      150.45      4.25 o 
  -4  -1  10      242.12      255.39      6.79 o 
  -3  -1  10        5.00        3.38      1.73 o 
  -2  -1  10       14.55       11.12      1.70 o 
  -1  -1  10        3.94        3.99      1.46 o 
   0  -1  10      193.75      189.37      4.57 o 
   1  -1  10      105.01       97.58      3.36 o 
   2  -1  10      329.65      317.95      6.36 o 
   3  -1  10      120.23      106.60      3.18 o 
   4  -1  10        9.68        9.11      1.48 o 
   5  -1  10      250.84      254.66      5.25 o 
   6  -1  10       17.80       19.18      2.18 o 
   7  -1  10        5.31        4.21      1.88 o 
   8  -1  10        1.89        0.57      2.07 o 
   9  -1  10        1.77        3.28      3.04 o 
  10  -1  10        6.38        4.98      4.30 o 
  11  -1  10       10.68       10.51      4.84 o 
 -13   0  10       11.20        1.52      5.25 o 
 -12   0  10       10.18       19.36      8.55 o 
 -11   0  10        9.46        6.80      3.95 o 
 -10   0  10        0.01       -2.59      2.59 o 
  -9   0  10       41.35       41.85      4.07 o 
  -8   0  10        0.00        0.42      2.72 o 
  -7   0  10      134.88      117.91      6.40 o 
  -6   0  10      296.95      308.72      7.41 o 
  -5   0  10        4.83        4.80      1.51 o 
  -4   0  10      344.81      345.18      6.64 o 
  -3   0  10     1124.46     1139.98     18.00 o 
  -2   0  10       56.01       58.83      2.65 o 
  -1   0  10        1.22        0.66      1.28 o 
   0   0  10      160.75      165.75      4.16 o 
   1   0  10        0.37       -0.89      1.26 o 
   2   0  10      223.66      220.03      4.99 o 
   3   0  10        0.29       -0.96      1.08 o 
   4   0  10       29.18       36.87      1.98 o 
   5   0  10       33.59       40.85      2.39 o 
   6   0  10        0.07        0.69      1.52 o 
   7   0  10        3.64        4.07      2.17 o 
   8   0  10       42.69       45.84      2.96 o 
   9   0  10       13.71       13.34      2.90 o 
  10   0  10       59.54       70.60      5.20 o 
  11   0  10        2.16        6.19      3.25 o 
  12   0  10        2.89        0.15      5.79 o 
 -13   1  10        1.88       -4.48      5.16 o 
 -12   1  10      121.56      140.13     12.03 o 
 -11   1  10        3.09        8.15      3.95 o 
 -10   1  10       10.12        5.59      3.70 o 
  -9   1  10        5.08        8.25      3.13 o 
  -8   1  10       24.62       24.05      3.25 o 
  -7   1  10      297.30      266.81     12.59 o 
  -6   1  10      239.40      252.06      8.86 o 
  -5   1  10       53.09       41.28      3.14 o 
  -4   1  10       33.79       29.27      2.24 o 
  -3   1  10      147.50      135.61      3.79 o 
  -2   1  10        1.91        0.24      1.39 o 
  -1   1  10      132.19      137.74      3.72 o 
   0   1  10       10.80       13.38      1.79 o 
   1   1  10       45.00       42.31      1.73 o 
   2   1  10       10.04        7.07      1.47 o 
   3   1  10      278.35      250.85      5.40 o 
   4   1  10      119.54      109.61      2.95 o 
   5   1  10       51.60       41.94      2.06 o 
   6   1  10        5.69        6.98      1.56 o 
   7   1  10      111.50      110.70      3.85 o 
   8   1  10        9.43        5.64      3.63 o 
   9   1  10        6.84        7.32      2.95 o 
  10   1  10       10.11       15.29      2.86 o 
  11   1  10        4.98        5.60      4.13 o 
  12   1  10        6.59        2.94      4.27 o 
 -13   2  10        0.97       13.63      5.09 o 
 -12   2  10       34.51       40.13     11.43 o 
 -11   2  10        0.01        3.10      3.74 o 
 -10   2  10       19.51       18.18      4.43 o 
  -9   2  10        0.00       -2.31      3.85 o 
  -8   2  10       21.52       16.27      2.61 o 
  -7   2  10       69.18       62.04      3.50 o 
  -6   2  10        6.06        6.90      1.95 o 
  -5   2  10       37.96       40.89      2.80 o 
  -4   2  10       45.57       39.14      2.25 o 
  -3   2  10       30.97       30.72      2.22 o 
  -2   2  10        5.89        6.54      1.78 o 
  -1   2  10       17.45       11.91      1.38 o 
   0   2  10       73.21       79.95      2.17 o 
   1   2  10       14.92       18.08      1.45 o 
   2   2  10        0.53        1.32      1.09 o 
   3   2  10      236.81      234.76      4.55 o 
   4   2  10      184.48      200.56      3.82 o 
   5   2  10        0.25       -0.21      1.09 o 
   6   2  10       16.57       22.66      2.12 o 
   7   2  10        0.36        0.99      1.48 o 
   8   2  10       54.46       56.60      4.40 o 
   9   2  10        0.01       -1.99      1.99 o 
  10   2  10       14.60       16.59      3.50 o 
  11   2  10       40.29       34.36      4.17 o 
  12   2  10       11.05        9.80      4.56 o 
 -12   3  10        5.29       -2.37      3.76 o 
 -11   3  10       14.96       19.26      4.70 o 
 -10   3  10       18.17        7.96      3.99 o 
  -9   3  10        1.23        0.41      3.00 o 
  -8   3  10        5.22        6.49      2.58 o 
  -7   3  10       35.92       41.79      3.88 o 
  -6   3  10       65.39       59.76      3.96 o 
  -5   3  10       62.21       60.58      3.14 o 
  -4   3  10      444.32      408.29      8.26 o 
  -3   3  10        8.71        5.92      1.31 o 
  -2   3  10      129.66      146.12      3.39 o 
  -1   3  10        8.00        5.77      1.26 o 
   0   3  10        7.37        6.25      1.18 o 
   1   3  10      173.92      171.26      3.73 o 
   2   3  10      443.84      444.67      6.74 o 
   3   3  10        2.30        2.16      1.13 o 
   4   3  10        1.99        0.39      1.32 o 
   5   3  10       23.11       22.91      1.50 o 
   6   3  10       45.41       51.11      3.22 o 
   7   3  10       16.98       18.28      1.83 o 
   8   3  10       18.72       22.62      2.67 o 
   9   3  10       67.32       57.01      3.61 o 
  10   3  10       44.16       37.67      3.93 o 
  11   3  10        2.97        0.88      2.65 o 
  12   3  10        2.53        4.78      5.53 o 
  13   3  10        4.01        5.99      4.51 o 
 -12   4  10        7.73       23.75      7.82 o 
 -11   4  10        2.08        5.88      4.27 o 
 -10   4  10        4.45        5.60      3.84 o 
  -9   4  10        0.36       -0.71      2.48 o 
  -8   4  10        2.26       -0.47      2.24 o 
  -7   4  10       85.03       84.17      7.98 o 
  -6   4  10       41.83       41.81      4.98 o 
  -5   4  10       35.91       26.63      3.12 o 
  -4   4  10       71.20       80.96      3.45 o 
  -3   4  10      303.62      300.04      5.80 o 
  -2   4  10      154.58      150.67      4.65 o 
  -1   4  10       20.92       25.35      1.34 o 
   0   4  10      467.31      462.36      6.06 o 
   1   4  10        0.33        1.76      1.00 o 
   2   4  10        6.55        3.12      1.01 o 
   3   4  10      384.38      386.21      6.68 o 
   4   4  10       17.67       11.27      1.39 o 
   5   4  10        4.96        2.76      1.59 o 
   6   4  10        6.30        3.84      1.73 o 
   7   4  10       21.04       22.35      3.36 o 
   8   4  10      256.75      260.92      9.17 o 
   9   4  10        0.01       -0.48      2.05 o 
  10   4  10        9.62        8.63      2.70 o 
  11   4  10        9.04        4.05      3.31 o 
  12   4  10        3.12        2.26      2.89 o 
  13   4  10        5.72        1.68      6.37 o 
 -11   5  10        5.72       16.60      4.83 o 
 -10   5  10       15.30       23.34      4.84 o 
  -9   5  10       13.33       19.37      3.37 o 
  -8   5  10       37.72       39.63      3.78 o 
  -7   5  10      138.72      142.49     13.76 o 
  -6   5  10        0.42        0.27      2.75 o 
  -5   5  10       25.92       22.54      2.93 o 
  -4   5  10      175.46      172.10      4.29 o 
  -3   5  10      443.68      447.28      7.40 o 
  -2   5  10       82.07       68.84      2.21 o 
  -1   5  10        0.27       -0.04      0.91 o 
   0   5  10      272.74      284.82      4.63 o 
   1   5  10      162.11      148.61      3.27 o 
   2   5  10       14.87       12.20      1.32 o 
   3   5  10       95.00      101.02      3.77 o 
   4   5  10      360.08      371.07      7.72 o 
   5   5  10       54.03       47.40      2.47 o 
   6   5  10      141.78      125.05      4.16 o 
   7   5  10      534.18      487.52      9.61 o 
   8   5  10      107.68       97.25      4.91 o 
   9   5  10        2.08        0.94      2.06 o 
  10   5  10        4.63        6.46      2.57 o 
  11   5  10        3.70        4.15      2.58 o 
  12   5  10        9.72       10.79      3.30 o 
  13   5  10       16.71       26.85      4.31 o 
 -11   6  10        1.10       -0.74      4.71 o 
 -10   6  10        2.12        4.96      4.52 o 
  -9   6  10        0.50       -2.22      2.22 o 
  -8   6  10        4.50        2.92      2.30 o 
  -7   6  10        1.72        1.63      2.08 o 
  -6   6  10       12.95       11.42      2.27 o 
  -5   6  10       28.70       26.23      2.52 o 
  -4   6  10       39.84       32.37      2.51 o 
  -3   6  10       42.81       32.36      2.11 o 
  -2   6  10      362.40      334.37      6.07 o 
  -1   6  10       62.18       67.15      1.94 o 
   0   6  10      400.03      415.87      6.03 o 
   1   6  10      949.31      916.72     10.58 o 
   2   6  10      286.71      277.05      4.33 o 
   3   6  10        1.00       -1.88      1.88 o 
   4   6  10       22.65       25.53      1.84 o 
   5   6  10      203.42      189.54      4.37 o 
   6   6  10      214.25      216.48      6.49 o 
   7   6  10        2.52        4.27      2.06 o 
   8   6  10       26.95       26.08      3.20 o 
   9   6  10        0.08       -0.24      2.02 o 
  10   6  10        0.03       -0.03      2.09 o 
  11   6  10       11.71       19.01      3.24 o 
  12   6  10       27.46       35.11      4.11 o 
  13   6  10       38.88       51.45      4.86 o 
 -10   7  10        1.64        4.95      4.24 o 
  -9   7  10        5.16        1.78      2.96 o 
  -8   7  10        2.08        0.00      3.19 o 
  -7   7  10       23.07       26.34      3.48 o 
  -6   7  10       18.33       19.23      2.49 o 
  -5   7  10       24.51       22.68      2.43 o 
  -4   7  10        6.85        5.53      1.89 o 
  -3   7  10      445.56      459.82     11.44 o 
  -2   7  10       93.28       92.42      3.15 o 
  -1   7  10       98.38       85.28      2.89 o 
   0   7  10      120.53      134.93      3.01 o 
   1   7  10       42.93       33.03      1.70 o 
   2   7  10      189.00      178.34      5.12 o 
   3   7  10       74.39       76.61      2.93 o 
   4   7  10      183.80      159.77      4.25 o 
   5   7  10        0.00        0.70      1.35 o 
   6   7  10       44.33       28.46      2.68 o 
   7   7  10      319.24      270.48      7.49 o 
   8   7  10        1.22        1.53      2.00 o 
   9   7  10        0.40        1.01      1.95 o 
  10   7  10       27.49       32.14      4.12 o 
  11   7  10        0.66        2.88      2.24 o 
  12   7  10        9.50        8.23      4.53 o 
  13   7  10        0.93        3.16      2.92 o 
 -10   8  10        6.58        7.38      4.48 o 
  -9   8  10        0.93        6.71      3.17 o 
  -8   8  10       26.76       31.05      3.92 o 
  -7   8  10        7.68       14.14      3.13 o 
  -6   8  10        3.35        4.97      2.46 o 
  -5   8  10       11.25       15.68      5.09 o 
  -4   8  10       13.91       14.87      2.51 o 
  -3   8  10      233.56      249.50      5.98 o 
  -2   8  10       56.10       51.73      2.42 o 
  -1   8  10      396.49      387.37      6.93 o 
   0   8  10        4.66        3.45      1.24 o 
   1   8  10      185.81      162.31      4.53 o 
   2   8  10      134.85      125.56      4.12 o 
   3   8  10       16.12       18.28      2.44 o 
   4   8  10       58.92       60.24      2.58 o 
   5   8  10      135.11      130.21      3.84 o 
   6   8  10        0.02        0.02      1.55 o 
   7   8  10       15.84       14.79      2.25 o 
   8   8  10        9.18        5.94      2.08 o 
   9   8  10       19.62       24.26      2.90 o 
  10   8  10       62.21       78.76      4.57 o 
  11   8  10        0.05        1.43      2.45 o 
  12   8  10        0.04       -0.21      2.53 o 
  13   8  10        8.58        5.36      3.66 o 
  -9   9  10        0.73        0.21      3.91 o 
  -8   9  10        0.09        2.70      2.96 o 
  -7   9  10        2.53        5.51      2.84 o 
  -6   9  10        3.38        2.33      2.47 o 
  -5   9  10       18.69       22.69      3.00 o 
  -4   9  10        0.03       -0.11      1.95 o 
  -3   9  10       90.53       88.39      3.63 o 
  -2   9  10       19.03       19.31      2.05 o 
  -1   9  10        1.64        2.13      1.45 o 
   0   9  10       51.13       53.47      3.18 o 
   1   9  10       22.38       17.32      1.99 o 
   2   9  10       13.46       14.65      4.66 o 
   3   9  10      346.30      323.52      8.84 o 
   4   9  10      378.21      322.44     10.40 o 
   5   9  10      209.90      187.02      5.14 o 
   6   9  10       18.65       17.55      2.04 o 
   7   9  10        8.33        5.58      2.85 o 
   8   9  10       14.86       12.81      2.62 o 
   9   9  10       70.92       83.26      5.15 o 
  10   9  10       40.64       33.85      4.03 o 
  11   9  10        7.01       10.23      2.94 o 
  12   9  10        1.49       -0.61      2.95 o 
  13   9  10        0.47        4.81      3.62 o 
  -8  10  10        0.04        0.00      3.71 o 
  -7  10  10       12.55       11.75      3.27 o 
  -6  10  10        2.34        8.88      2.87 o 
  -5  10  10       14.56       17.09      3.02 o 
  -4  10  10        9.59       12.83      3.11 o 
  -3  10  10       94.55      101.95      4.71 o 
  -2  10  10       47.12       51.60      3.17 o 
  -1  10  10       16.63       14.98      1.80 o 
   0  10  10       20.47       24.86      1.90 o 
   1  10  10       62.88       63.26      3.20 o 
   2  10  10       22.19       19.86      2.31 o 
   3  10  10        0.54       -0.27      1.55 o 
   4  10  10       20.77       17.47      2.30 o 
   5  10  10       27.79       28.45      2.78 o 
   6  10  10        7.30        2.89      1.38 o 
   7  10  10        0.20        0.27      3.00 o 
   8  10  10      103.98      111.18      5.44 o 
   9  10  10       82.28       96.91      5.42 o 
  10  10  10       14.83       21.02      3.15 o 
  11  10  10        2.05        0.92      2.79 o 
  12  10  10        3.33        3.02      3.55 o 
  13  10  10        5.66       14.13      5.19 o 
  -7  11  10        1.77        2.83      3.59 o 
  -6  11  10        4.93       10.55      3.29 o 
  -5  11  10      107.62      138.95      6.21 o 
  -4  11  10       44.66       44.45      3.76 o 
  -3  11  10       27.48       28.90      2.98 o 
  -2  11  10        1.44       -1.54      1.55 o 
  -1  11  10        0.18       -0.17      1.39 o 
   0  11  10       47.09       46.24      2.40 o 
   1  11  10       57.71       54.32      2.97 o 
   2  11  10       83.49       73.81      3.84 o 
   3  11  10       47.26       33.56      2.99 o 
   4  11  10        6.86        4.60      1.80 o 
   5  11  10        0.04       -0.20      1.57 o 
   6  11  10       16.13       14.16      3.38 o 
   7  11  10       38.60       42.73      5.19 o 
   8  11  10       62.23       67.24      6.73 o 
   9  11  10       15.20       20.77      4.82 o 
  10  11  10       10.65        6.04      4.43 o 
  11  11  10        6.32        9.34      4.91 o 
  12  11  10        0.02        0.15      4.43 o 
  -5  12  10        3.14        4.50      2.94 o 
  -4  12  10        3.99        6.64      3.66 o 
  -3  12  10       44.76       41.36      3.55 o 
  -2  12  10        4.29        0.11      2.31 o 
  -1  12  10       10.04        9.43      1.74 o 
   0  12  10        4.85        4.93      1.46 o 
   1  12  10        2.35        0.82      1.82 o 
   2  12  10        1.12        2.90      1.67 o 
   3  12  10       23.62       18.85      2.18 o 
   4  12  10       19.99       20.41      2.35 o 
   5  12  10        0.19       -0.64      1.68 o 
   6  12  10        0.02       -1.76      1.76 o 
   7  12  10        9.94       10.01      3.67 o 
   8  12  10        4.98        0.24      3.21 o 
   9  12  10        0.04        0.58      3.49 o 
  10  12  10        1.88       -3.31      3.85 o 
  11  12  10        0.06        1.36      4.31 o 
  -4  13  10       11.92       16.85      3.12 o 
  -3  13  10        9.22       15.34      4.26 o 
  -2  13  10        3.87        1.77      2.18 o 
  -1  13  10        0.00        1.44      1.91 o 
   0  13  10       18.12       21.28      1.91 o 
   1  13  10        0.62        0.51      1.58 o 
   2  13  10       18.53       21.20      2.22 o 
   3  13  10       10.58       15.37      2.23 o 
   4  13  10        0.89       -0.01      1.57 o 
   5  13  10        0.07       -1.43      2.58 o 
   6  13  10        1.71       -1.63      1.75 o 
   7  13  10        0.09       -1.67      3.09 o 
   8  13  10        1.87        6.10      3.70 o 
   9  13  10       10.74       17.98      4.85 o 
  10  13  10        0.29       -3.76      3.76 o 
  -2  14  10        7.57       13.90      2.60 o 
  -1  14  10        5.18        7.10      2.07 o 
   0  14  10        4.33        5.82      2.98 o 
   1  14  10        0.01        2.14      2.41 o 
   2  14  10       39.04       42.27      2.66 o 
   3  14  10        0.38        1.95      1.57 o 
   4  14  10        6.45        5.04      1.85 o 
   5  14  10        9.97        7.74      2.08 o 
   6  14  10        5.35        4.34      2.16 o 
   7  14  10        0.33        5.13      3.40 o 
   8  14  10        0.35       -0.06      3.25 o 
   9  14  10       10.71        9.95      4.49 o 
   5  15  10        1.85        3.79      2.40 o 
   6  15  10        3.84        2.12      2.58 o 
   7  15  10       22.47       26.69      4.55 o 
  -7  -9  11        3.35        3.10      3.53 o 
  -6  -9  11       31.57       37.03     11.56 o 
  -5  -9  11        0.98        4.40      3.32 o 
  -4  -9  11       51.63       49.98      4.37 o 
  -3  -9  11        0.24       -0.81      2.74 o 
  -2  -9  11        0.00       -3.32      3.32 o 
  -1  -9  11        8.58        4.75      3.61 o 
   0  -9  11        1.16       -3.38      3.38 o 
  -9  -8  11        0.62        6.34      4.70 o 
  -8  -8  11        1.79        0.32      3.91 o 
  -7  -8  11        8.20        6.63      3.06 o 
  -6  -8  11        2.81        3.66      2.96 o 
  -5  -8  11       39.33       34.62      3.94 o 
  -4  -8  11       19.40       18.21      4.06 o 
  -3  -8  11       31.44       29.28      4.04 o 
  -2  -8  11       38.54       43.94      4.92 o 
  -1  -8  11        5.14        5.82      2.98 o 
   0  -8  11        0.16       -2.62      2.72 o 
   1  -8  11        1.69        2.15      3.08 o 
   2  -8  11        5.42        2.33      3.50 o 
 -10  -7  11        0.34       -3.78      3.78 o 
  -9  -7  11       22.37       22.36      5.01 o 
  -8  -7  11        7.54        7.36      4.04 o 
  -7  -7  11        1.93        2.76      2.81 o 
  -6  -7  11       32.59       30.66      3.82 o 
  -5  -7  11       12.25       21.93      3.42 o 
  -4  -7  11       14.26       11.12      3.06 o 
  -3  -7  11        7.87        3.00      2.78 o 
  -2  -7  11        1.85        3.97      2.66 o 
  -1  -7  11       26.63       29.32      3.65 o 
   0  -7  11        8.32        5.94      2.96 o 
   1  -7  11        7.28        4.28      2.94 o 
   2  -7  11        0.42       -2.54      2.54 o 
   3  -7  11        2.12        1.17      2.96 o 
   4  -7  11        0.17        0.79      3.76 o 
 -11  -6  11        2.76        7.13      7.20 o 
 -10  -6  11       23.27       27.38      6.98 o 
  -9  -6  11       62.50       62.45      6.20 o 
  -8  -6  11       18.99       12.76      4.22 o 
  -7  -6  11        0.45       -0.57      3.08 o 
  -6  -6  11       40.17       35.61      3.78 o 
  -5  -6  11       61.78       56.78      4.22 o 
  -4  -6  11      101.75      105.40      5.29 o 
  -3  -6  11        0.50        0.36      2.36 o 
  -2  -6  11       22.98       29.13      3.06 o 
  -1  -6  11        0.06        2.74      2.20 o 
   0  -6  11        0.36        1.33      2.13 o 
   1  -6  11       20.97       20.13      2.93 o 
   2  -6  11        0.89        0.51      2.94 o 
   3  -6  11        0.24        3.35      2.88 o 
   4  -6  11        2.96        2.26      3.11 o 
   5  -6  11        0.82       -2.28      3.64 o 
   6  -6  11        2.24       -2.70      5.25 o 
 -12  -5  11        4.06       -0.49      6.82 o 
 -11  -5  11        0.80       -3.71      3.71 o 
 -10  -5  11       10.04       22.77      6.51 o 
  -9  -5  11        4.59        5.43      3.64 o 
  -8  -5  11        9.24        9.24      3.92 o 
  -7  -5  11        4.88        8.65      2.85 o 
  -6  -5  11       12.90        6.99      2.71 o 
  -5  -5  11       12.63       22.15      3.12 o 
  -4  -5  11        0.07       -0.20      2.28 o 
  -3  -5  11        0.05       -1.58      2.15 o 
  -2  -5  11        0.35        1.74      1.99 o 
  -1  -5  11       47.43       46.31      3.37 o 
   0  -5  11        1.05       -1.39      1.94 o 
   1  -5  11       17.53       15.65      2.67 o 
   2  -5  11        0.01       -0.79      2.04 o 
   3  -5  11        0.39       -0.99      2.15 o 
   4  -5  11        9.42        8.91      2.34 o 
   5  -5  11        0.08        0.04      2.86 o 
   6  -5  11        0.20       -0.17      3.11 o 
   7  -5  11       14.36       17.56      4.97 o 
 -12  -4  11        1.17       -3.82      3.93 o 
 -11  -4  11        0.40       -2.98      3.84 o 
 -10  -4  11       17.92       18.29      4.50 o 
  -9  -4  11        7.91        9.43      3.95 o 
  -8  -4  11        9.18        7.43      3.67 o 
  -7  -4  11       22.06       19.87      4.21 o 
  -6  -4  11        3.05        1.12      2.29 o 
  -5  -4  11        0.03       -0.96      2.12 o 
  -4  -4  11       69.70       71.68      4.33 o 
  -3  -4  11       14.08       11.65      2.64 o 
  -2  -4  11        5.20        3.22      2.00 o 
  -1  -4  11       97.44      100.38      4.84 o 
   0  -4  11        1.38        1.54      1.96 o 
   1  -4  11        0.67       -0.54      1.77 o 
   2  -4  11       26.79       28.23      2.90 o 
   3  -4  11       15.03       15.59      2.31 o 
   4  -4  11       15.13       17.37      2.45 o 
   5  -4  11        7.24        7.83      2.58 o 
   6  -4  11        1.42       -1.19      2.81 o 
   7  -4  11        3.92       -1.11      4.36 o 
   8  -4  11        5.87        6.28      3.53 o 
 -12  -3  11        0.08        3.14      4.34 o 
 -11  -3  11        2.49        0.20      3.52 o 
 -10  -3  11       15.32       17.44      4.35 o 
  -9  -3  11       88.95       87.08      6.66 o 
  -8  -3  11        4.11        5.58      3.29 o 
  -7  -3  11        5.36        3.06      2.92 o 
  -6  -3  11        1.93        2.94      2.05 o 
  -5  -3  11       38.71       29.31      3.04 o 
  -4  -3  11      149.25      149.91      6.67 o 
  -3  -3  11        2.64       -1.07      1.75 o 
  -2  -3  11        2.11        1.80      1.72 o 
  -1  -3  11       50.65       52.61      3.57 o 
   0  -3  11      253.74      227.53      5.55 o 
   1  -3  11       71.04       69.67      3.21 o 
   2  -3  11        0.88        0.15      1.82 o 
   3  -3  11       40.79       35.16      2.66 o 
   4  -3  11        2.88        5.69      1.93 o 
   5  -3  11        6.60        0.48      1.98 o 
   6  -3  11       24.59       32.50      4.03 o 
   7  -3  11        6.08        8.90      3.35 o 
   8  -3  11        2.95        3.01      3.37 o 
   9  -3  11        1.15        5.37      3.56 o 
 -12  -2  11        4.39       11.15      4.71 o 
 -11  -2  11        0.18       -1.51      6.46 o 
 -10  -2  11       12.11        3.44      3.64 o 
  -9  -2  11      164.74      171.39      8.18 o 
  -8  -2  11       20.92       20.62      3.35 o 
  -7  -2  11       44.31       58.47      4.20 o 
  -6  -2  11       78.19       66.83      4.29 o 
  -5  -2  11       16.36       14.01      2.22 o 
  -4  -2  11      227.04      224.34      6.12 o 
  -3  -2  11       10.50        4.99      1.88 o 
  -2  -2  11       12.88       14.81      1.93 o 
  -1  -2  11        8.72        7.88      1.76 o 
   0  -2  11       30.85       31.30      2.30 o 
   1  -2  11       11.05        7.63      1.77 o 
   2  -2  11        1.11        3.57      1.59 o 
   3  -2  11       13.07       13.41      2.02 o 
   4  -2  11       23.75       31.03      2.67 o 
   5  -2  11       16.86       16.88      2.50 o 
   6  -2  11        0.25        2.15      2.56 o 
   7  -2  11       34.07       34.28      4.14 o 
   8  -2  11        0.00        0.31      3.02 o 
   9  -2  11       35.58       33.52      4.55 o 
  10  -2  11        0.12       -0.34      4.08 o 
 -12  -1  11        3.15        3.88      5.40 o 
 -11  -1  11       16.76       28.90      8.58 o 
 -10  -1  11        1.30       -2.09      2.67 o 
  -9  -1  11        1.84        0.07      2.68 o 
  -8  -1  11        8.14        9.84      2.88 o 
  -7  -1  11        1.66       -0.12      2.25 o 
  -6  -1  11       58.49       52.86      3.89 o 
  -5  -1  11      252.62      238.45      6.38 o 
  -4  -1  11       13.78        8.81      2.01 o 
  -3  -1  11        0.88       -0.48      2.46 o 
  -2  -1  11      296.67      307.92      6.35 o 
  -1  -1  11       16.33       10.04      1.77 o 
   0  -1  11        7.29        5.54      1.60 o 
   1  -1  11       42.67       43.02      2.52 o 
   2  -1  11      102.70      102.94      3.67 o 
   3  -1  11       14.18       11.30      1.83 o 
   4  -1  11        2.71        2.78      1.41 o 
   5  -1  11       11.29       14.89      1.98 o 
   6  -1  11      111.48      108.54      5.69 o 
   7  -1  11        8.09        5.82      2.78 o 
   8  -1  11       39.63       39.64      4.26 o 
   9  -1  11       90.66      102.12     10.31 o 
  10  -1  11       13.96       14.56      4.04 o 
 -12   0  11        8.30       15.29      6.55 o 
 -11   0  11       17.24       23.86      5.11 o 
 -10   0  11        9.97        8.84      3.19 o 
  -9   0  11        2.08       -0.56      2.45 o 
  -8   0  11       13.48       14.38      3.11 o 
  -7   0  11       10.86       10.64      2.69 o 
  -6   0  11        2.56       -0.86      2.15 o 
  -5   0  11        2.02        1.95      1.90 o 
  -4   0  11       20.79       20.03      2.04 o 
  -3   0  11      199.19      198.96      5.53 o 
  -2   0  11       73.46       66.87      2.97 o 
  -1   0  11       15.17       11.81      1.80 o 
   0   0  11        0.02        0.41      1.40 o 
   1   0  11      151.49      167.42      4.43 o 
   2   0  11       48.35       48.48      2.60 o 
   3   0  11      242.38      247.57      5.68 o 
   4   0  11       19.20       20.27      1.72 o 
   5   0  11      106.88      104.40      4.66 o 
   6   0  11       25.22       22.33      2.76 o 
   7   0  11       15.74       22.27      4.30 o 
   8   0  11        1.19       -0.46      2.10 o 
   9   0  11        0.67       -1.00      3.39 o 
  10   0  11        7.37       14.74      3.82 o 
  11   0  11        5.56       10.68      4.72 o 
 -12   1  11       10.38        8.71      4.73 o 
 -11   1  11       10.90        9.39      4.24 o 
 -10   1  11       16.15       12.73      4.64 o 
  -9   1  11        4.84       -2.23      2.52 o 
  -8   1  11       29.49       32.11      4.85 o 
  -7   1  11        0.93        0.31      2.37 o 
  -6   1  11      155.68      138.25      4.97 o 
  -5   1  11        3.08        0.37      1.74 o 
  -4   1  11       48.86       38.24      2.72 o 
  -3   1  11      578.03      520.23      8.80 o 
  -2   1  11      411.51      378.24      7.87 o 
  -1   1  11       17.76       16.05      2.06 o 
   0   1  11       48.10       43.27      2.43 o 
   1   1  11       80.85       92.04      3.25 o 
   2   1  11       50.91       64.16      2.82 o 
   3   1  11        0.11        0.01      1.36 o 
   4   1  11       33.07       37.83      3.09 o 
   5   1  11       18.66       25.49      2.67 o 
   6   1  11      144.92      144.79      5.61 o 
   7   1  11       11.32       11.57      2.36 o 
   8   1  11       24.86       18.78      2.82 o 
   9   1  11       49.03       50.97      5.25 o 
  10   1  11       72.73       76.91      6.24 o 
  11   1  11       87.83       85.12      8.17 o 
 -12   2  11        0.26       -3.96      3.96 o 
 -11   2  11       76.14       89.94     12.87 o 
 -10   2  11       16.68       20.35      9.75 o 
  -9   2  11        0.57       -3.23      3.23 o 
  -8   2  11       18.59       13.94      3.06 o 
  -7   2  11        9.91        7.67      2.20 o 
  -6   2  11       19.57       21.00      2.60 o 
  -5   2  11        0.01       -1.33      1.59 o 
  -4   2  11        0.76        1.12      1.69 o 
  -3   2  11        8.81       10.21      1.62 o 
  -2   2  11       95.32       85.16      3.61 o 
  -1   2  11       41.76       42.92      2.13 o 
   0   2  11       16.46       19.78      1.86 o 
   1   2  11       62.88       69.44      3.21 o 
   2   2  11       75.05       80.33      3.02 o 
   3   2  11        1.95        3.42      1.46 o 
   4   2  11       33.79       36.92      2.71 o 
   5   2  11        0.09       -1.59      1.59 o 
   6   2  11        3.17       -0.13      1.80 o 
   7   2  11        3.33        2.64      2.00 o 
   8   2  11       22.27       22.91      2.82 o 
   9   2  11       13.89       15.15      2.74 o 
  10   2  11       17.71       19.78      3.65 o 
  11   2  11        9.60       14.71      3.75 o 
  12   2  11        4.49       -2.45      4.05 o 
 -12   3  11        0.44        1.18      3.96 o 
 -11   3  11       47.08       58.71      6.58 o 
 -10   3  11       23.02       33.84     11.89 o 
  -9   3  11        0.83       -2.32      2.75 o 
  -8   3  11        2.87        3.60      2.37 o 
  -7   3  11      105.57       90.30      4.94 o 
  -6   3  11      309.55      274.24      6.97 o 
  -5   3  11        0.34       -0.72      1.54 o 
  -4   3  11       40.94       40.74      2.80 o 
  -3   3  11      126.91      104.23      4.64 o 
  -2   3  11       33.22       30.85      2.30 o 
  -1   3  11        1.37        4.08      1.38 o 
   0   3  11      100.05      108.85      3.09 o 
   1   3  11      839.87      851.63     15.49 o 
   2   3  11      207.94      212.26      4.42 o 
   3   3  11      165.59      152.73      4.66 o 
   4   3  11       51.53       44.98      2.78 o 
   5   3  11       85.42       76.63      3.52 o 
   6   3  11       11.10        5.96      2.22 o 
   7   3  11       40.25       45.38      3.59 o 
   8   3  11       71.18       80.65      6.22 o 
   9   3  11       79.60       71.25      4.85 o 
  10   3  11        1.73       -1.27      2.52 o 
  11   3  11        4.47        7.19      3.20 o 
  12   3  11       64.49       73.08      8.35 o 
 -12   4  11        9.81       15.77      5.38 o 
 -11   4  11        1.27        6.20      4.32 o 
 -10   4  11        2.23        3.70      3.86 o 
  -9   4  11       19.77       31.87      4.95 o 
  -8   4  11        0.01        0.24      2.28 o 
  -7   4  11        9.14        8.85      2.56 o 
  -6   4  11        0.46        1.63      1.97 o 
  -5   4  11       39.41       25.97      2.53 o 
  -4   4  11       28.53       34.28      3.08 o 
  -3   4  11       44.74       41.01      2.64 o 
  -2   4  11        1.43        0.28      1.27 o 
  -1   4  11       33.44       34.84      2.04 o 
   0   4  11      443.63      446.82      7.51 o 
   1   4  11       15.08       13.69      1.65 o 
   2   4  11      445.70      424.42      8.30 o 
   3   4  11      189.25      178.48      4.94 o 
   4   4  11      106.40       97.14      3.74 o 
   5   4  11       30.96       28.87      2.43 o 
   6   4  11      196.83      206.19      5.79 o 
   7   4  11       54.42       67.13      3.50 o 
   8   4  11        9.20        9.86      2.65 o 
   9   4  11       48.96       44.47      4.02 o 
  10   4  11        9.73       11.27      2.95 o 
  11   4  11        0.00        0.34      2.68 o 
  12   4  11       32.63       37.18      4.63 o 
  13   4  11       14.40       10.15      5.90 o 
 -11   5  11        6.02        2.24      4.09 o 
 -10   5  11        8.33        3.80      4.05 o 
  -9   5  11        0.19        0.25      2.76 o 
  -8   5  11        8.27        6.57      2.77 o 
  -7   5  11       11.52       14.49      2.90 o 
  -6   5  11       40.27       36.22      3.38 o 
  -5   5  11        8.19        7.31      2.22 o 
  -4   5  11       50.79       41.24      2.78 o 
  -3   5  11      128.90      121.68      3.59 o 
  -2   5  11      336.49      320.48      6.34 o 
  -1   5  11     1043.24     1068.39     13.41 o 
   0   5  11        0.73       -1.29      1.29 o 
   1   5  11      410.87      422.05      7.21 o 
   2   5  11      157.72      140.08      3.69 o 
   3   5  11       41.18       40.85      2.19 o 
   4   5  11      113.41      118.29      4.05 o 
   5   5  11       11.50        9.41      1.87 o 
   6   5  11      125.29      126.83      4.68 o 
   7   5  11       36.82       30.40      3.24 o 
   8   5  11       98.84       81.18      4.56 o 
   9   5  11       53.12       53.23      4.14 o 
  10   5  11        0.48       -2.11      2.11 o 
  11   5  11       13.48       18.47      3.46 o 
  12   5  11        2.43        1.85      2.95 o 
  13   5  11        1.28        7.80      7.07 o 
 -11   6  11        0.38       -7.07      7.07 o 
 -10   6  11        1.60        4.84      4.61 o 
  -9   6  11       18.28       17.63      3.76 o 
  -8   6  11       67.86       82.17      4.49 o 
  -7   6  11        3.30       -1.31      2.18 o 
  -6   6  11       15.89       18.67      4.40 o 
  -5   6  11       92.05       92.19      4.62 o 
  -4   6  11        0.66       -0.59      1.63 o 
  -3   6  11      143.29      150.26      4.55 o 
  -2   6  11       40.30       47.74      2.38 o 
  -1   6  11      106.46      108.90      3.27 o 
   0   6  11      466.12      443.10      7.10 o 
   1   6  11       34.14       37.95      2.23 o 
   2   6  11       79.00       77.01      3.18 o 
   3   6  11      218.75      210.44      5.24 o 
   4   6  11       15.13       22.06      2.09 o 
   5   6  11       47.53       51.64      3.33 o 
   6   6  11       10.77       17.50      2.51 o 
   7   6  11       58.17       49.62      4.34 o 
   8   6  11        0.35       -0.42      2.05 o 
   9   6  11        0.05       -1.97      1.97 o 
  10   6  11        9.46        9.56      2.70 o 
  11   6  11       12.93       14.15      3.23 o 
  12   6  11        1.20        4.76      3.02 o 
  13   6  11        5.45        6.25      3.32 o 
 -10   7  11        0.72        5.41      4.46 o 
  -9   7  11       15.04       24.28      4.06 o 
  -8   7  11        0.35        1.30      2.85 o 
  -7   7  11       10.39        5.48      2.66 o 
  -6   7  11        0.01       -1.35      2.30 o 
  -5   7  11       13.62       14.63      2.29 o 
  -4   7  11      120.10      109.90      4.15 o 
  -3   7  11      147.91      142.49      4.55 o 
  -2   7  11      847.44      803.21     12.81 o 
  -1   7  11      758.24      732.00     10.94 o 
   0   7  11       39.13       40.14      3.24 o 
   1   7  11        1.98        0.34      1.24 o 
   2   7  11      217.49      193.46      5.63 o 
   3   7  11       57.85       55.31      2.64 o 
   4   7  11        8.18        4.97      1.65 o 
   5   7  11      541.61      504.07     10.99 o 
   6   7  11        1.08        1.86      1.87 o 
   7   7  11      144.68      134.37      5.37 o 
   8   7  11        5.24        1.58      2.06 o 
   9   7  11       11.99        8.59      3.05 o 
  10   7  11        2.48        1.01      2.29 o 
  11   7  11       21.38       20.59      3.49 o 
  12   7  11        9.65       14.03      3.09 o 
  13   7  11        4.68        7.17      3.43 o 
  -9   8  11        1.23        3.60      4.38 o 
  -8   8  11        0.04        2.14      3.11 o 
  -7   8  11        6.40        7.46      2.88 o 
  -6   8  11        2.64        3.24      2.39 o 
  -5   8  11        1.34        1.40      2.21 o 
  -4   8  11       57.57       60.90      3.80 o 
  -3   8  11       44.53       42.70      3.19 o 
  -2   8  11       36.47       32.52      2.45 o 
  -1   8  11      240.20      238.19      7.09 o 
   0   8  11      324.70      309.59      5.76 o 
   1   8  11       25.85       25.67      2.43 o 
   2   8  11       69.48       64.77      4.37 o 
   3   8  11      160.15      166.17      5.09 o 
   4   8  11       16.33       20.61      1.90 o 
   5   8  11       39.25       37.71      3.99 o 
   6   8  11        0.78        0.79      1.72 o 
   7   8  11        7.48        1.36      2.24 o 
   8   8  11        2.53       -1.04      1.88 o 
   9   8  11        1.81        0.21      2.13 o 
  10   8  11       19.46       21.47      3.22 o 
  11   8  11       32.41       39.34      5.17 o 
  12   8  11       10.54        7.55      7.69 o 
  13   8  11       15.63       15.54      5.96 o 
  -8   9  11       11.58       12.80      3.61 o 
  -7   9  11       13.53       12.37      3.39 o 
  -6   9  11        1.38       -0.13      2.88 o 
  -5   9  11       47.55       45.72      3.74 o 
  -4   9  11       51.17       52.18      3.75 o 
  -3   9  11      232.61      232.79      6.96 o 
  -2   9  11       66.94       72.21      3.37 o 
  -1   9  11        0.01        1.06      1.48 o 
   0   9  11        3.86        4.97      1.44 o 
   1   9  11        9.65        8.59      1.83 o 
   2   9  11      231.83      202.98      6.86 o 
   3   9  11       21.60       18.31      4.96 o 
   4   9  11       47.38       36.87      3.19 o 
   5   9  11        0.45       -0.47      1.85 o 
   6   9  11        0.18       -0.40      1.83 o 
   7   9  11        0.02        0.08      1.97 o 
   8   9  11        9.39       10.72      2.82 o 
   9   9  11        0.13       -1.80      2.33 o 
  10   9  11        8.23       10.31      3.12 o 
  11   9  11        6.40        2.40      3.10 o 
  12   9  11        1.32        4.23      3.31 o 
  13   9  11        1.91        2.85      4.70 o 
  -8  10  11        0.16       -2.79      4.82 o 
  -7  10  11        2.73        2.16      3.91 o 
  -6  10  11       17.32       15.92      3.32 o 
  -5  10  11       11.80       15.07      3.03 o 
  -4  10  11       11.21       11.44      2.70 o 
  -3  10  11       51.24       55.23      3.74 o 
  -2  10  11       67.66       69.15      3.80 o 
  -1  10  11       28.51       29.29      2.24 o 
   0  10  11        6.76        6.30      1.54 o 
   1  10  11       40.25       41.18      2.77 o 
   2  10  11       17.40       22.66      5.97 o 
   3  10  11        4.27        8.29      2.56 o 
   4  10  11        3.08        1.13      3.58 o 
   5  10  11        0.06       -1.68      1.68 o 
   6  10  11        7.96        5.42      2.00 o 
   7  10  11        3.84       -2.76      4.55 o 
   8  10  11       37.64       45.96      6.60 o 
   9  10  11        4.52        7.16      2.75 o 
  10  10  11       34.62       48.57      4.40 o 
  11  10  11       10.68       15.55      3.60 o 
  12  10  11        6.47        5.30      3.47 o 
  -6  11  11        7.43       12.56      3.32 o 
  -5  11  11        4.30        4.52      3.07 o 
  -4  11  11       41.45       44.26      6.53 o 
  -3  11  11        8.36       10.36      2.75 o 
  -2  11  11       16.38       11.31      2.48 o 
  -1  11  11        0.47        1.05      1.57 o 
   0  11  11        5.16        1.63      1.41 o 
   1  11  11        0.39        1.00      1.62 o 
   2  11  11        5.25        4.82      1.95 o 
   3  11  11       38.89       30.91      2.96 o 
   4  11  11        0.63       -0.43      1.75 o 
   5  11  11        2.22        5.49      2.07 o 
   6  11  11        7.97        0.97      3.00 o 
   7  11  11       40.34       38.67      5.25 o 
   8  11  11        6.48       10.58      4.00 o 
   9  11  11       35.03       48.40      6.67 o 
  10  11  11       17.84       11.83      5.06 o 
  11  11  11        2.20        4.49      4.82 o 
  -5  12  11        5.25        4.12      2.90 o 
  -4  12  11        0.18        2.83      2.61 o 
  -3  12  11        0.08       -1.48      4.24 o 
  -2  12  11        7.83       11.32      4.40 o 
  -1  12  11       24.30       28.68      2.38 o 
   0  12  11        5.65        5.93      2.22 o 
   1  12  11        1.56        4.54      1.80 o 
   2  12  11        0.17       -1.18      2.26 o 
   3  12  11        7.76        2.87      1.85 o 
   4  12  11        0.11        0.32      1.80 o 
   5  12  11       29.45       30.80      2.95 o 
   6  12  11       27.38       27.72      4.49 o 
   7  12  11        0.02        4.31      3.46 o 
   8  12  11       12.07        8.16      4.19 o 
   9  12  11       36.99       48.95      6.61 o 
  10  12  11        4.48       -1.43      4.19 o 
  -4  13  11        0.02        2.13      2.65 o 
  -3  13  11        4.81        6.18      2.73 o 
  -2  13  11        1.85        2.04      2.26 o 
  -1  13  11        4.88        8.55      2.30 o 
   0  13  11        1.20       -0.46      1.87 o 
   1  13  11       28.86       27.97      2.63 o 
   2  13  11       20.24       20.39      3.40 o 
   3  13  11        2.51        4.49      2.30 o 
   4  13  11        2.40        2.55      1.89 o 
   5  13  11        1.21        0.05      1.94 o 
   6  13  11        1.22        7.64      3.52 o 
   7  13  11       11.64       12.46      4.00 o 
   8  13  11        0.19       -1.30      3.55 o 
   9  13  11        5.36        5.22      4.37 o 
  10  13  11        3.64        7.70      4.73 o 
  -2  14  11        0.58        2.29      2.57 o 
  -1  14  11        1.67        5.72      2.19 o 
   0  14  11        6.93       10.91      7.95 o 
   1  14  11        0.01       -0.33      1.76 o 
   2  14  11        0.31        0.48      1.76 o 
   3  14  11        0.58       -1.67      1.68 o 
   4  14  11        2.66        4.06      2.03 o 
   5  14  11       57.75       75.26      4.29 o 
   6  14  11       11.58       12.98      3.88 o 
   7  14  11        1.08       -1.55      3.52 o 
   8  14  11        6.06        2.49      3.94 o 
   9  14  11       10.36       16.62      4.94 o 
   2  15  11        4.84        7.86      2.34 o 
   3  15  11        1.17        1.27      2.12 o 
   4  15  11        3.55        4.12      2.40 o 
   5  15  11       27.29       30.12      3.79 o 
   6  15  11       22.33       24.74      3.07 o 
  -7  -8  12        0.77       -3.91      3.91 o 
  -6  -8  12       14.81       10.24      4.47 o 
  -5  -8  12       59.96       58.05      5.80 o 
  -4  -8  12        6.22        7.89      3.27 o 
  -3  -8  12       38.06       39.70      4.33 o 
  -2  -8  12        0.09       -2.84      2.84 o 
  -1  -8  12       19.80        8.51      4.79 o 
   0  -8  12       13.05        8.50      4.15 o 
   1  -8  12        0.14       -3.40      3.64 o 
  -9  -7  12       29.44       27.54      6.95 o 
  -8  -7  12        2.20        2.32      3.91 o 
  -7  -7  12        0.04        1.79      3.68 o 
  -6  -7  12        0.02       -0.49      3.60 o 
  -5  -7  12        0.01        0.79      3.73 o 
  -4  -7  12       80.22       88.39      5.85 o 
  -3  -7  12       16.96       20.01      3.69 o 
  -2  -7  12        6.08        1.28      2.94 o 
  -1  -7  12       25.81       34.54      4.07 o 
   0  -7  12        6.04        4.51      3.12 o 
   1  -7  12        5.03        6.63      3.15 o 
   2  -7  12        3.31        1.32      3.91 o 
   3  -7  12        1.87       -2.00      5.10 o 
 -10  -6  12        8.76       10.74      4.68 o 
  -9  -6  12        3.95        2.77      3.81 o 
  -8  -6  12        1.98        2.80      3.72 o 
  -7  -6  12        1.27       -1.89      3.62 o 
  -6  -6  12       15.06        8.65      3.97 o 
  -5  -6  12        1.95        3.49      2.70 o 
  -4  -6  12        0.13        1.25      2.72 o 
  -3  -6  12       45.30       45.47      6.53 o 
  -2  -6  12       14.98       20.94      3.06 o 
  -1  -6  12       14.68        9.86      2.83 o 
   0  -6  12       36.39       37.98      3.59 o 
   1  -6  12        6.27        4.44      2.69 o 
   2  -6  12       13.66       14.73      3.42 o 
   3  -6  12        1.54        2.29      3.98 o 
   4  -6  12        0.87       -3.68      3.68 o 
   5  -6  12        2.16       -0.61      5.49 o 
 -11  -5  12        2.66        9.95      7.13 o 
 -10  -5  12        3.90       -3.66      3.66 o 
  -9  -5  12       17.19       16.60      4.66 o 
  -8  -5  12       13.49       11.87      5.23 o 
  -7  -5  12       16.52       17.56      4.45 o 
  -6  -5  12       40.09       48.63      8.13 o 
  -5  -5  12        0.28       -2.33      3.62 o 
  -4  -5  12       18.03       15.64      3.22 o 
  -3  -5  12      151.26      146.78      7.11 o 
  -2  -5  12       61.14       63.34      5.21 o 
  -1  -5  12        1.12       -1.89      2.06 o 
   0  -5  12        0.00       -1.55      2.37 o 
   1  -5  12       23.87       24.38      3.09 o 
   2  -5  12       20.23       19.52      4.75 o 
   3  -5  12        1.46       -3.44      4.20 o 
   4  -5  12        7.43        3.90      3.15 o 
   5  -5  12        0.70        2.91      3.74 o 
   6  -5  12        1.88        0.63      4.19 o 
 -11  -4  12        3.50        2.50      4.18 o 
 -10  -4  12        0.04        1.39      3.70 o 
  -9  -4  12       25.06        9.64      4.17 o 
  -8  -4  12       99.04      110.31      7.52 o 
  -7  -4  12        1.23        1.68      3.39 o 
  -6  -4  12       10.62       12.13      3.85 o 
  -5  -4  12       49.92       44.95      5.41 o 
  -4  -4  12        0.60       -2.61      2.62 o 
  -3  -4  12       10.59       14.35      2.94 o 
  -2  -4  12       24.39       26.10      2.93 o 
  -1  -4  12       52.16       46.60      4.09 o 
   0  -4  12      158.75      164.52      5.83 o 
   1  -4  12        4.19       -2.01      2.11 o 
   2  -4  12        0.30       -1.49      1.96 o 
   3  -4  12        0.00       -0.33      2.62 o 
   4  -4  12        0.51        3.13      2.96 o 
   5  -4  12        0.23       -0.69      2.88 o 
   6  -4  12        2.59        2.20      3.14 o 
   7  -4  12        2.60        6.79      3.54 o 
 -12  -3  12        3.10        2.21      7.13 o 
 -11  -3  12        8.43        3.71      4.30 o 
 -10  -3  12        0.35       -0.56      3.55 o 
  -9  -3  12       10.33       10.77      4.08 o 
  -8  -3  12        1.02        5.20      3.47 o 
  -7  -3  12       25.46       24.93      4.53 o 
  -6  -3  12        0.48       -2.61      2.61 o 
  -5  -3  12       10.54       11.97      4.37 o 
  -4  -3  12        0.03       -0.79      2.18 o 
  -3  -3  12        0.61        2.01      2.26 o 
  -2  -3  12        0.26        0.38      1.66 o 
  -1  -3  12       35.28       34.70      3.00 o 
   0  -3  12       89.47       83.61      4.13 o 
   1  -3  12       96.57       95.46      4.43 o 
   2  -3  12       48.48       49.76      3.54 o 
   3  -3  12       13.38       12.09      3.05 o 
   4  -3  12       54.82       53.40      5.07 o 
   5  -3  12        9.40        8.88      3.30 o 
   6  -3  12       14.73       10.89      5.74 o 
   7  -3  12       19.19       15.02      4.81 o 
   8  -3  12        0.02        0.31      3.18 o 
 -12  -2  12        2.41       -2.70      5.31 o 
 -11  -2  12        1.90       -3.49      3.88 o 
 -10  -2  12        6.67        1.61      3.71 o 
  -9  -2  12        8.45        6.73      3.72 o 
  -8  -2  12       36.31       40.10      5.26 o 
  -7  -2  12        7.54        7.67      2.82 o 
  -6  -2  12        2.76       -1.08      2.53 o 
  -5  -2  12       22.29       25.32      3.33 o 
  -4  -2  12       29.39       24.36      2.66 o 
  -3  -2  12        4.13        5.05      1.93 o 
  -2  -2  12       36.38       32.77      2.58 o 
  -1  -2  12        0.17        1.46      1.59 o 
   0  -2  12       30.26       23.97      2.82 o 
   1  -2  12        7.46        6.04      1.78 o 
   2  -2  12       14.25       18.00      2.20 o 
   3  -2  12       31.79       36.37      3.26 o 
   4  -2  12       77.94       81.93      5.17 o 
   5  -2  12        0.42       -0.38      3.96 o 
   6  -2  12       38.89       39.82      4.35 o 
   7  -2  12        0.01        1.48      2.98 o 
   8  -2  12        3.64        1.83      3.14 o 
   9  -2  12        0.00       -0.02      3.41 o 
 -12  -1  12       12.57        9.37      6.37 o 
 -11  -1  12        4.50        2.18      4.79 o 
 -10  -1  12        0.36        2.96      3.70 o 
  -9  -1  12        0.89        2.78      2.76 o 
  -8  -1  12       10.14        9.69      3.05 o 
  -7  -1  12       43.29       39.37      3.93 o 
  -6  -1  12        0.12        0.84      2.38 o 
  -5  -1  12       31.68       29.09      3.30 o 
  -4  -1  12      191.86      175.69      6.54 o 
  -3  -1  12       13.91        7.29      2.05 o 
  -2  -1  12       32.46       28.83      2.37 o 
  -1  -1  12        0.40       -0.57      1.49 o 
   0  -1  12       62.63       65.53      4.06 o 
   1  -1  12       18.89       14.06      2.62 o 
   2  -1  12       97.49       98.53      3.72 o 
   3  -1  12      144.25      148.47      6.29 o 
   4  -1  12       50.66       54.24      5.53 o 
   5  -1  12       16.79       17.06      2.73 o 
   6  -1  12        1.29       -2.48      2.48 o 
   7  -1  12       47.63       47.66      4.46 o 
   8  -1  12        0.01       -0.64      3.11 o 
   9  -1  12        3.08        6.40      3.56 o 
  10  -1  12       19.13       31.58      5.87 o 
 -12   0  12       30.08       33.36      8.19 o 
 -11   0  12        1.07        4.48      5.25 o 
 -10   0  12       21.09       30.63      5.18 o 
  -9   0  12        1.44        0.86      2.61 o 
  -8   0  12       10.52       10.63      3.00 o 
  -7   0  12        3.12        1.15      3.01 o 
  -6   0  12       17.75       16.44      4.02 o 
  -5   0  12        1.96       -0.66      2.13 o 
  -4   0  12       29.47       32.33      3.32 o 
  -3   0  12      215.68      206.87      7.23 o 
  -2   0  12       45.62       40.61      2.55 o 
  -1   0  12        0.96       -1.33      1.33 o 
   0   0  12       12.64       12.68      2.04 o 
   1   0  12      187.84      185.86      4.90 o 
   2   0  12      250.86      242.11      5.70 o 
   3   0  12       70.90       64.84      3.66 o 
   4   0  12      182.50      206.27      6.23 o 
   5   0  12      145.38      159.64      5.60 o 
   6   0  12       35.37       33.38      3.18 o 
   7   0  12        0.07       -0.67      2.16 o 
   8   0  12        0.51       -2.44      2.76 o 
   9   0  12        6.21        3.41      3.29 o 
  10   0  12        1.98       -0.22      3.27 o 
 -12   1  12        0.48        5.05      4.43 o 
 -11   1  12        0.50       -1.11      4.31 o 
 -10   1  12        0.49       -0.84      3.49 o 
  -9   1  12        6.00        4.52      4.38 o 
  -8   1  12        2.94        4.32      2.82 o 
  -7   1  12       43.23       42.86      3.99 o 
  -6   1  12        3.98        7.22      2.61 o 
  -5   1  12      187.36      176.72      5.59 o 
  -4   1  12       17.60       13.83      2.27 o 
  -3   1  12       98.90       90.28      4.68 o 
  -2   1  12        8.45        8.10      2.37 o 
  -1   1  12        0.31       -1.37      1.37 o 
   0   1  12        3.57        1.68      1.49 o 
   1   1  12      199.19      191.97      4.84 o 
   2   1  12      648.27      668.56     12.38 o 
   3   1  12       54.71       50.73      3.25 o 
   4   1  12      107.61      104.31      7.84 o 
   5   1  12       29.50       27.95      2.88 o 
   6   1  12       12.92        9.89      2.34 o 
   7   1  12       22.91       24.74      2.93 o 
   8   1  12        0.41        0.89      2.20 o 
   9   1  12        8.74        8.90      2.79 o 
  10   1  12        4.12        4.75      3.96 o 
  11   1  12        8.17        8.15      4.74 o 
 -12   2  12        7.39        8.19      8.43 o 
 -11   2  12       29.36       32.76      6.02 o 
 -10   2  12        2.36        3.45      4.35 o 
  -9   2  12        5.69        0.82      5.70 o 
  -8   2  12        2.48        5.03      3.34 o 
  -7   2  12       54.82       53.76      4.17 o 
  -6   2  12        0.31        0.20      1.90 o 
  -5   2  12        1.24        3.18      1.96 o 
  -4   2  12      290.67      273.59      6.89 o 
  -3   2  12        5.23        4.86      1.89 o 
  -2   2  12      421.86      401.74      9.82 o 
  -1   2  12       82.96       63.60      3.33 o 
   0   2  12       12.24        4.90      1.85 o 
   1   2  12       29.10       35.25      2.69 o 
   2   2  12       81.30       75.20      4.34 o 
   3   2  12      600.90      570.29     11.03 o 
   4   2  12      215.87      188.15      5.70 o 
   5   2  12       62.31       71.92      3.72 o 
   6   2  12        0.39       -0.26      1.84 o 
   7   2  12       34.60       31.52      3.88 o 
   8   2  12        0.85       -0.35      2.05 o 
   9   2  12        7.01       -0.42      2.67 o 
  10   2  12        0.23       -0.55      2.80 o 
  11   2  12        0.18       -2.52      4.09 o 
 -12   3  12        3.23       -1.36      4.37 o 
 -11   3  12        3.82        3.20      8.08 o 
 -10   3  12        6.76        9.33      5.14 o 
  -9   3  12       12.77        8.51      3.89 o 
  -8   3  12       10.54        6.25      3.35 o 
  -7   3  12       13.80        8.82      2.80 o 
  -6   3  12       11.56       12.59      2.98 o 
  -5   3  12       90.79       87.97      4.00 o 
  -4   3  12       71.12       59.45      3.29 o 
  -3   3  12        0.88        0.67      1.68 o 
  -2   3  12       41.74       52.98      3.78 o 
  -1   3  12       34.26       26.06      3.88 o 
   0   3  12      206.24      185.27      5.29 o 
   1   3  12       58.79       55.89      3.09 o 
   2   3  12      163.07      152.17      4.79 o 
   3   3  12        3.60       -0.66      1.72 o 
   4   3  12       65.73       71.09      3.50 o 
   5   3  12       42.96       37.40      2.84 o 
   6   3  12       38.54       34.64      2.91 o 
   7   3  12       99.50       96.69      4.64 o 
   8   3  12       21.36       19.44      3.29 o 
   9   3  12       15.03       10.41      3.10 o 
  10   3  12        0.79        0.25      2.81 o 
  11   3  12       22.97       29.34      4.27 o 
  12   3  12        9.71       11.37      7.01 o 
 -11   4  12        4.16        8.64      4.52 o 
 -10   4  12       41.08       55.66     10.69 o 
  -9   4  12       46.70       54.46      5.93 o 
  -8   4  12        0.04       -2.03      2.32 o 
  -7   4  12        9.29       10.92      2.78 o 
  -6   4  12        4.84        2.37      2.35 o 
  -5   4  12        4.97        6.92      2.41 o 
  -4   4  12       71.42       72.26      4.85 o 
  -3   4  12        0.11        1.05      1.68 o 
  -2   4  12      207.52      205.06      4.66 o 
  -1   4  12        5.00        2.75      1.33 o 
   0   4  12      331.72      296.05      6.79 o 
   1   4  12      317.73      292.63      6.76 o 
   2   4  12       12.39        9.66      2.04 o 
   3   4  12       26.60       25.54      2.43 o 
   4   4  12       87.50       84.79      3.74 o 
   5   4  12      147.37      137.48      4.78 o 
   6   4  12        8.72        9.89      2.31 o 
   7   4  12        0.60       -1.86      1.86 o 
   8   4  12       50.08       50.96      5.63 o 
   9   4  12        7.74       14.02      3.03 o 
  10   4  12        0.16       -2.41      2.44 o 
  11   4  12        0.11       -1.86      2.69 o 
  12   4  12        6.53        6.07      3.47 o 
 -11   5  12       30.67       31.18      8.89 o 
 -10   5  12        2.48        0.77      4.05 o 
  -9   5  12        1.10        5.14      3.89 o 
  -8   5  12        1.15        1.07      2.46 o 
  -7   5  12        4.43        2.72      2.41 o 
  -6   5  12       23.62       26.23      3.27 o 
  -5   5  12        5.30        4.97      2.24 o 
  -4   5  12        1.05       -1.04      1.68 o 
  -3   5  12       53.30       56.99      2.97 o 
  -2   5  12        7.11        8.41      1.80 o 
  -1   5  12      377.71      340.86      6.74 o 
   0   5  12     1091.84     1060.63     19.54 o 
   1   5  12       72.63       74.86      3.43 o 
   2   5  12      292.66      291.11      6.62 o 
   3   5  12       11.67       12.38      2.02 o 
   4   5  12      107.66      107.52      4.07 o 
   5   5  12       39.26       37.49      3.25 o 
   6   5  12      327.54      315.70      8.74 o 
   7   5  12       29.49       20.10      2.96 o 
   8   5  12      140.83      166.90      6.66 o 
   9   5  12        4.59        1.90      2.37 o 
  10   5  12        0.01       -1.41      2.47 o 
  11   5  12        1.24       -0.15      2.86 o 
  12   5  12        0.40        1.24      3.19 o 
 -10   6  12        5.95        3.95      9.92 o 
  -9   6  12       42.46       39.79      5.79 o 
  -8   6  12       21.52       24.57      4.73 o 
  -7   6  12        1.57       -0.26      2.16 o 
  -6   6  12        0.93        0.06      1.97 o 
  -5   6  12       10.73       10.65      2.29 o 
  -4   6  12       66.26       63.45      3.32 o 
  -3   6  12        0.00        2.33      1.65 o 
  -2   6  12        1.58        1.28      1.50 o 
  -1   6  12       98.84      100.97      3.49 o 
   0   6  12        0.61       -1.34      1.34 o 
   1   6  12      571.57      500.64     13.60 o 
   2   6  12        2.23       -0.41      1.81 o 
   3   6  12       39.21       39.20      3.07 o 
   4   6  12        0.14        2.78      2.40 o 
   5   6  12      252.79      229.52      7.01 o 
   6   6  12       15.88       13.47      2.66 o 
   7   6  12       17.62       19.30      2.88 o 
   8   6  12       47.80       50.56      3.92 o 
   9   6  12        3.36        0.56      2.44 o 
  10   6  12        0.25       -2.33      2.33 o 
  11   6  12        3.70       11.17      3.22 o 
  12   6  12       19.71       25.57      4.14 o 
 -10   7  12        3.00        0.27      6.01 o 
  -9   7  12        0.13        0.57      3.26 o 
  -8   7  12        1.68        1.74      2.84 o 
  -7   7  12       15.24       18.57      3.40 o 
  -6   7  12        8.23        8.01      2.69 o 
  -5   7  12       10.91        9.62      2.22 o 
  -4   7  12       11.26        8.09      2.01 o 
  -3   7  12       23.71       23.18      3.41 o 
  -2   7  12      185.18      182.00      5.01 o 
  -1   7  12        0.01       -2.32      2.32 o 
   0   7  12        0.14       -1.23      1.23 o 
   1   7  12        1.97       -1.77      2.74 o 
   2   7  12       11.44       10.95      2.63 o 
   3   7  12        0.03        0.26      1.68 o 
   4   7  12        0.75        2.02      1.83 o 
   5   7  12      212.45      204.40      6.43 o 
   6   7  12       80.68       65.36      3.92 o 
   7   7  12        4.72        5.47      2.28 o 
   8   7  12       10.45       18.62      3.45 o 
   9   7  12        0.04       -1.29      2.56 o 
  10   7  12        1.93        2.79      2.74 o 
  11   7  12        0.73       -1.48      2.55 o 
  12   7  12        0.21        1.11      3.03 o 
  -9   8  12       13.26       18.70      9.69 o 
  -8   8  12        1.87        5.64      3.22 o 
  -7   8  12        9.93        9.41      7.14 o 
  -6   8  12        1.69        1.97      2.48 o 
  -5   8  12        2.51        1.03      2.16 o 
  -4   8  12       38.42       50.12      3.91 o 
  -3   8  12      156.77      160.33      5.72 o 
  -2   8  12       11.85       14.26      2.61 o 
  -1   8  12       14.58       19.59      2.00 o 
   0   8  12        2.33        2.23      1.61 o 
   1   8  12       62.78       65.35      3.45 o 
   2   8  12       83.90       84.42      4.18 o 
   3   8  12        1.37        1.99      2.13 o 
   4   8  12       12.74       10.97      2.07 o 
   5   8  12       25.74       21.40      2.52 o 
   6   8  12        0.03       -0.73      1.78 o 
   7   8  12        0.18        0.01      1.90 o 
   8   8  12       32.54       43.59      4.14 o 
   9   8  12        4.76        5.02      3.28 o 
  10   8  12        6.04        3.46      5.03 o 
  11   8  12       12.96       15.96      4.22 o 
  12   8  12        4.31        6.64      4.64 o 
  -8   9  12        3.02        8.17      3.47 o 
  -7   9  12        2.54        7.08      3.17 o 
  -6   9  12        2.83        1.18      2.57 o 
  -5   9  12       29.65       23.92      3.23 o 
  -4   9  12       25.35       20.82      2.98 o 
  -3   9  12       42.49       43.88      3.39 o 
  -2   9  12       31.99       36.81      3.83 o 
  -1   9  12       21.54       25.23      2.64 o 
   0   9  12       29.22       24.29      2.38 o 
   1   9  12        4.57        3.11      2.23 o 
   2   9  12       13.66       14.32      2.56 o 
   3   9  12       32.60       35.53      3.34 o 
   4   9  12        2.64        3.03      3.09 o 
   5   9  12        0.93        1.53      2.65 o 
   6   9  12        2.37       -2.06      2.06 o 
   7   9  12        6.22        5.62      3.08 o 
   8   9  12        1.21        3.21      2.52 o 
   9   9  12        0.00       -0.48      2.56 o 
  10   9  12       11.27        9.42      3.34 o 
  11   9  12       15.26       17.98      3.89 o 
  12   9  12        0.18       -1.44      3.41 o 
  -7  10  12       12.55       16.81      3.72 o 
  -6  10  12        0.06        0.54      2.81 o 
  -5  10  12        0.60        1.38      2.51 o 
  -4  10  12        0.53        3.41      2.44 o 
  -3  10  12       14.54       14.86      2.68 o 
  -2  10  12        6.47        9.62      2.38 o 
  -1  10  12       27.93       26.10      2.78 o 
   0  10  12        7.38        8.86      2.03 o 
   1  10  12        0.45        2.63      2.02 o 
   2  10  12        0.11       -0.84      1.96 o 
   3  10  12       46.33       46.53      3.54 o 
   4  10  12       51.64       45.13      5.25 o 
   5  10  12        3.42        5.13      3.34 o 
   6  10  12        0.75        0.83      2.58 o 
   7  10  12        0.01       -2.02      2.02 o 
   8  10  12        7.34        7.28      4.67 o 
   9  10  12       28.77       31.85      3.87 o 
  10  10  12       19.86       35.19      4.27 o 
  11  10  12        1.97        1.29      3.04 o 
  12  10  12        0.19       -4.03      4.03 o 
  -6  11  12       20.77       33.33      4.13 o 
  -5  11  12        0.42       -2.52      2.95 o 
  -4  11  12        0.00       -0.87      2.31 o 
  -3  11  12        1.40       -0.52      2.19 o 
  -2  11  12        0.23        0.69      3.14 o 
  -1  11  12        3.58        9.28      2.21 o 
   0  11  12       10.03       12.79      5.35 o 
   1  11  12        0.05       -1.48      1.85 o 
   2  11  12        0.60        1.36      1.95 o 
   3  11  12        0.29        1.62      1.90 o 
   4  11  12        0.28        1.94      2.97 o 
   5  11  12        5.95        4.15      3.40 o 
   6  11  12        5.74       14.95      4.12 o 
   7  11  12        0.13        0.03      3.49 o 
   8  11  12       87.68       94.69      8.19 o 
   9  11  12       28.26       36.00      6.16 o 
  10  11  12        4.91        5.58      4.85 o 
  11  11  12        4.07        6.22      5.43 o 
  -5  12  12       19.67       23.89      4.47 o 
  -4  12  12       19.92       22.98      3.38 o 
  -3  12  12        7.48       11.53      3.55 o 
  -2  12  12       18.04       15.44      3.34 o 
  -1  12  12       10.87       15.38      2.63 o 
   0  12  12        6.30        3.40      3.70 o 
   1  12  12        7.78        5.22      2.24 o 
   2  12  12        1.32        1.41      1.95 o 
   3  12  12       23.71       27.66      2.93 o 
   4  12  12        0.08       -2.88      3.03 o 
   5  12  12        6.79        7.43      3.52 o 
   6  12  12        1.63        0.97      3.37 o 
   7  12  12        0.04       -3.00      3.40 o 
   8  12  12       32.95       38.21      5.91 o 
   9  12  12        6.44        5.58      4.82 o 
  10  12  12       17.77       11.01      5.34 o 
  -3  13  12        2.80        4.38      3.09 o 
  -2  13  12        0.31       -1.13      3.67 o 
  -1  13  12        7.64        8.58      2.76 o 
   0  13  12       24.59       25.11      4.79 o 
   1  13  12        0.89        1.95      2.34 o 
   2  13  12        0.08       -0.51      1.92 o 
   3  13  12        3.79        5.12      2.28 o 
   4  13  12        3.61       -0.79      3.15 o 
   5  13  12        0.63       -1.30      3.12 o 
   6  13  12        0.77       -0.79      3.34 o 
   7  13  12        1.70        6.22      3.88 o 
   8  13  12        1.36        6.79      4.37 o 
   9  13  12        0.02       -4.09      4.09 o 
  -1  14  12        1.99        3.21      4.12 o 
   0  14  12        1.86        3.82      3.91 o 
   1  14  12        3.77        6.10      4.05 o 
   2  14  12        3.42        2.02      2.09 o 
   3  14  12       21.89       21.12      2.80 o 
   4  14  12       12.77       14.62      2.63 o 
   5  14  12        2.71        7.98      3.88 o 
   6  14  12       19.71       21.23      4.76 o 
   7  14  12       21.18       22.69      5.00 o 
   8  14  12        0.56       -3.46      3.73 o 
   3  15  12        4.84        1.64      2.52 o 
   4  15  12        0.86        3.79      2.91 o 
   5  15  12        6.68        8.34      3.97 o 
  -7  -7  13        1.63        9.52      6.10 o 
  -6  -7  13        0.70        0.51      5.10 o 
  -5  -7  13        0.67        1.88      4.03 o 
  -4  -7  13       12.20       18.17      4.71 o 
  -3  -7  13        6.18        3.31      3.97 o 
  -2  -7  13       15.90       13.92      4.65 o 
  -1  -7  13        0.00       -0.27      5.02 o 
   0  -7  13        5.62        3.24      4.19 o 
   1  -7  13        9.01       12.89      6.61 o 
  -9  -6  13        2.17       -2.40      6.82 o 
  -8  -6  13       52.11       61.81      6.61 o 
  -7  -6  13       37.63       49.42      6.00 o 
  -6  -6  13        0.81        1.82      3.87 o 
  -5  -6  13       12.55       10.13      4.19 o 
  -4  -6  13        6.55        4.77      4.04 o 
  -3  -6  13       17.71       25.58      4.88 o 
  -2  -6  13       20.84       26.32      6.47 o 
  -1  -6  13       10.55       15.55      3.77 o 
   0  -6  13        0.90        2.05      3.85 o 
   1  -6  13        2.39       -1.26      8.13 o 
   2  -6  13       20.05       18.67      9.74 o 
   3  -6  13        3.67        1.81      4.40 o 
 -10  -5  13        0.00       -0.42      6.85 o 
  -9  -5  13        1.31       -1.76      5.52 o 
  -8  -5  13       20.32       19.12      4.80 o 
  -7  -5  13       17.13       19.06      4.79 o 
  -6  -5  13        8.59        8.53      4.29 o 
  -5  -5  13       35.44       29.17      5.00 o 
  -4  -5  13        2.23        2.03      4.22 o 
  -3  -5  13       20.37       26.49     10.95 o 
  -2  -5  13       19.54       20.25      3.77 o 
  -1  -5  13       43.75       47.12      4.68 o 
   0  -5  13      109.00       90.97      6.28 o 
   1  -5  13       43.76       49.20      4.72 o 
   2  -5  13        7.96        2.26      3.21 o 
   3  -5  13        2.29        0.80      3.74 o 
   4  -5  13        1.83       -5.18      6.41 o 
   5  -5  13        6.51       10.37      4.74 o 
 -10  -4  13        0.37        0.59      4.72 o 
  -9  -4  13        5.26       -1.80      3.79 o 
  -8  -4  13        3.22        4.60      4.21 o 
  -7  -4  13        3.96       -4.00      5.22 o 
  -6  -4  13        1.92        2.44      3.61 o 
  -5  -4  13        1.99        2.24      3.29 o 
  -4  -4  13        1.68       -0.79      3.34 o 
  -3  -4  13        9.81        4.15      3.64 o 
  -2  -4  13       18.60       15.76      3.25 o 
  -1  -4  13       28.37       39.21      4.15 o 
   0  -4  13        3.73        3.51      2.80 o 
   1  -4  13        5.33       -0.02      4.02 o 
   2  -4  13        1.13       -0.25      2.81 o 
   3  -4  13        3.21        2.00      3.08 o 
   4  -4  13        3.18        8.83      3.53 o 
   5  -4  13        5.08       -2.92      2.92 o 
   6  -4  13        1.94        1.60      3.41 o 
 -11  -3  13       10.18        6.34      7.61 o 
 -10  -3  13       18.19       13.18      6.37 o 
  -9  -3  13       17.74       15.36      4.55 o 
  -8  -3  13       10.01        4.55      6.61 o 
  -7  -3  13        3.68        3.07      3.36 o 
  -6  -3  13       29.79       21.20      4.33 o 
  -5  -3  13        0.34        3.41      3.36 o 
  -4  -3  13       41.67       41.62      5.08 o 
  -3  -3  13       62.39       62.92      5.73 o 
  -2  -3  13       19.44       26.05      3.58 o 
  -1  -3  13        5.40        0.46      2.51 o 
   0  -3  13       39.79       39.93      4.01 o 
   1  -3  13        9.49       10.66      3.70 o 
   2  -3  13        0.23       -1.72      2.60 o 
   3  -3  13        6.73       11.98      3.34 o 
   4  -3  13        2.09       -1.50      2.90 o 
   5  -3  13       11.93        6.25      3.42 o 
   6  -3  13       30.31       34.97      4.62 o 
   7  -3  13        6.29        4.13      3.51 o 
 -11  -2  13        4.39        4.25      5.73 o 
 -10  -2  13       16.46       16.68      5.02 o 
  -9  -2  13        1.16        2.73      3.87 o 
  -8  -2  13        7.60        1.34      3.59 o 
  -7  -2  13        9.51       12.04      3.87 o 
  -6  -2  13        7.30        8.71      2.90 o 
  -5  -2  13       26.49       28.12      3.57 o 
  -4  -2  13        1.92        2.79      2.57 o 
  -3  -2  13        6.80       13.21      2.80 o 
  -2  -2  13        9.69        6.69      2.28 o 
  -1  -2  13        8.02        4.72      2.25 o 
   0  -2  13        0.10        1.13      2.02 o 
   1  -2  13        0.36        1.00      2.04 o 
   2  -2  13       39.18       35.76      6.01 o 
   3  -2  13        0.70        2.14      2.54 o 
   4  -2  13       60.53       69.51      5.09 o 
   5  -2  13        3.68        3.99      3.23 o 
   6  -2  13        1.35       -1.41      2.91 o 
   7  -2  13        0.10       -1.31      2.88 o 
   8  -2  13        0.76       -0.24      3.48 o 
 -11  -1  13        0.23       -4.61      4.61 o 
 -10  -1  13        1.27       -4.76      4.76 o 
  -9  -1  13       18.07       29.48      8.78 o 
  -8  -1  13       15.77       10.04      3.31 o 
  -7  -1  13       13.46       10.76      3.11 o 
  -6  -1  13        1.56        3.98      4.05 o 
  -5  -1  13      154.60      155.44      6.49 o 
  -4  -1  13       37.78       33.89      4.58 o 
  -3  -1  13      324.36      324.80      9.34 o 
  -2  -1  13       36.65       35.83      3.09 o 
  -1  -1  13       12.11        9.10      2.26 o 
   0  -1  13       30.30       29.98      2.94 o 
   1  -1  13       52.60       53.28      3.51 o 
   2  -1  13       28.28       35.15      3.16 o 
   3  -1  13       51.16       55.15      3.63 o 
   4  -1  13       89.36       89.99      4.51 o 
   5  -1  13       24.58       22.48      3.66 o 
   6  -1  13        0.51       -2.85      2.85 o 
   7  -1  13        5.64        1.14      3.01 o 
   8  -1  13       17.41       13.63      3.75 o 
   9  -1  13        0.29        4.83      3.57 o 
 -11   0  13        9.38        5.31      5.79 o 
 -10   0  13       23.80       24.13      5.04 o 
  -9   0  13       11.46       10.79      5.00 o 
  -8   0  13       11.62        8.14      2.99 o 
  -7   0  13        5.36        5.76      2.79 o 
  -6   0  13        0.03       -2.28      2.28 o 
  -5   0  13        0.03       -1.68      2.21 o 
  -4   0  13      105.70       94.08      4.96 o 
  -3   0  13       72.42       68.40      4.39 o 
  -2   0  13       16.85       13.63      3.51 o 
  -1   0  13       29.53       27.25      2.84 o 
   0   0  13        3.74        1.18      1.95 o 
   1   0  13      104.87      111.95      4.68 o 
   2   0  13      105.69      109.65      4.68 o 
   3   0  13       13.62       14.40      2.52 o 
   4   0  13        6.80        7.04      3.50 o 
   5   0  13        0.94        1.43      2.21 o 
   6   0  13        7.47        8.69      2.57 o 
   7   0  13        2.48        2.21      3.72 o 
   8   0  13        0.07        1.09      2.92 o 
   9   0  13        2.68        3.94      3.36 o 
  10   0  13        7.35        9.43      7.07 o 
 -11   1  13       30.93       32.22      6.05 o 
 -10   1  13        9.54        8.99      6.40 o 
  -9   1  13       45.59       56.86      6.10 o 
  -8   1  13        1.90        0.44      3.25 o 
  -7   1  13       48.25       48.93      4.22 o 
  -6   1  13        3.62       -0.82      2.47 o 
  -5   1  13        1.00       -0.71      4.04 o 
  -4   1  13      123.73      109.67      5.43 o 
  -3   1  13       47.44       42.56      3.64 o 
  -2   1  13      162.12      145.79      5.92 o 
  -1   1  13       42.65       36.73      2.94 o 
   0   1  13       20.84       15.73      3.05 o 
   1   1  13       51.72       49.69      3.30 o 
   2   1  13      139.03      139.05      5.76 o 
   3   1  13      312.01      305.31      7.72 o 
   4   1  13        7.35        1.67      2.06 o 
   5   1  13        4.04        2.49      2.02 o 
   6   1  13        1.50        1.87      2.19 o 
   7   1  13        6.24        1.51      2.69 o 
   8   1  13       12.85       15.71      2.99 o 
   9   1  13        1.82       -0.35      3.86 o 
  10   1  13        0.01       -1.59      3.58 o 
 -11   2  13        5.59        5.00      4.55 o 
 -10   2  13        0.99        0.95      3.92 o 
  -9   2  13        6.65       10.88      4.69 o 
  -8   2  13        7.61        4.48      4.37 o 
  -7   2  13       53.56       61.32      5.76 o 
  -6   2  13        1.68       -2.03      2.62 o 
  -5   2  13        1.94        0.87      2.45 o 
  -4   2  13       49.60       58.02      3.66 o 
  -3   2  13      120.07      111.69      9.23 o 
  -2   2  13      135.52      108.96      5.06 o 
  -1   2  13       16.01       14.61      2.35 o 
   0   2  13       12.02       12.55      2.24 o 
   1   2  13        5.77       10.13      2.08 o 
   2   2  13        4.22        4.81      2.43 o 
   3   2  13        0.01       -0.91      1.80 o 
   4   2  13        6.61        4.94      2.06 o 
   5   2  13        9.32        6.78      2.23 o 
   6   2  13        4.98        1.87      2.04 o 
   7   2  13       20.73       22.79      3.38 o 
   8   2  13        0.01       -2.21      2.50 o 
   9   2  13        0.10       -1.30      2.67 o 
  10   2  13        0.10        3.70      4.07 o 
  11   2  13        0.49       -2.88      6.31 o 
 -11   3  13        0.16        4.19      4.48 o 
 -10   3  13       13.21       14.65      5.46 o 
  -9   3  13        5.37        0.99      4.50 o 
  -8   3  13        3.83       -1.84      3.11 o 
  -7   3  13        2.82        2.09      3.50 o 
  -6   3  13       11.69        5.91      2.56 o 
  -5   3  13        2.10        1.55      2.12 o 
  -4   3  13       13.01        8.55      2.21 o 
  -3   3  13        8.10       10.85      2.55 o 
  -2   3  13      183.46      181.14      7.43 o 
  -1   3  13      138.85      142.33      5.57 o 
   0   3  13      304.19      286.10      7.04 o 
   1   3  13      716.38      723.70     13.12 o 
   2   3  13        0.23       -1.73      1.73 o 
   3   3  13        1.00       -1.43      1.83 o 
   4   3  13      131.38      124.96      4.73 o 
   5   3  13       89.52       89.99      4.19 o 
   6   3  13       35.39       33.12      3.03 o 
   7   3  13       20.74       22.00      3.36 o 
   8   3  13       58.47       48.17      4.46 o 
   9   3  13        1.08       -1.60      2.72 o 
  10   3  13        0.26       -0.51      2.84 o 
  11   3  13        3.28        4.06      3.41 o 
 -11   4  13        9.15       17.70      6.51 o 
 -10   4  13        0.14        5.17      6.85 o 
  -9   4  13        1.26        2.24      3.72 o 
  -8   4  13        0.39        1.38      5.66 o 
  -7   4  13        4.60        5.36      2.85 o 
  -6   4  13        2.99       -0.13      2.25 o 
  -5   4  13       29.93       21.13      4.10 o 
  -4   4  13       11.13        6.95      2.44 o 
  -3   4  13       36.94       41.99      3.54 o 
  -2   4  13       24.18       17.04      2.01 o 
  -1   4  13        4.92        3.87      2.45 o 
   0   4  13       67.74       56.53      3.18 o 
   1   4  13        1.91        0.99      2.66 o 
   2   4  13      494.75      481.86      9.70 o 
   3   4  13        7.50        6.14      2.07 o 
   4   4  13      179.79      175.11      5.47 o 
   5   4  13       51.18       48.22      3.21 o 
   6   4  13        0.00       -1.35      1.97 o 
   7   4  13       18.35       13.74      2.88 o 
   8   4  13        2.35        1.28      3.01 o 
   9   4  13        0.12       -3.09      3.09 o 
  10   4  13        3.78        0.17      2.97 o 
  11   4  13        0.22       -2.17      2.87 o 
 -10   5  13       17.42       27.00      5.68 o 
  -9   5  13       24.96       29.97      5.28 o 
  -8   5  13       19.81       16.60      4.45 o 
  -7   5  13        2.50        5.32      2.79 o 
  -6   5  13        0.12       -1.25      2.14 o 
  -5   5  13       36.30       34.77      4.15 o 
  -4   5  13       89.69       94.34      4.07 o 
  -3   5  13        7.81        6.41      1.83 o 
  -2   5  13      210.72      207.44      5.33 o 
  -1   5  13       26.54       28.73      4.90 o 
   0   5  13       43.99       41.45      4.28 o 
   1   5  13      231.05      215.25      6.83 o 
   2   5  13      180.46      172.52      6.82 o 
   3   5  13      101.92       97.52      7.09 o 
   4   5  13       32.75       36.34      3.32 o 
   5   5  13        0.32       -1.97      1.97 o 
   6   5  13       11.00       13.38      2.76 o 
   7   5  13        6.05        5.06      2.51 o 
   8   5  13       12.32       10.36      2.82 o 
   9   5  13        6.58        2.65      2.65 o 
  10   5  13        5.11       -0.98      2.77 o 
  11   5  13        5.51        5.69      3.26 o 
  12   5  13        2.43       -0.16      4.18 o 
 -10   6  13       18.33       15.86      8.04 o 
  -9   6  13        0.22        2.72      4.52 o 
  -8   6  13       33.00       37.13      3.75 o 
  -7   6  13       24.95       14.89      4.26 o 
  -6   6  13        0.00        0.68      2.10 o 
  -5   6  13      116.17      125.31      4.84 o 
  -4   6  13       26.23       32.40      2.82 o 
  -3   6  13        0.10        0.92      2.35 o 
  -2   6  13        0.62        2.39      2.15 o 
  -1   6  13      187.45      184.76      7.82 o 
   0   6  13       47.51       45.41      4.22 o 
   1   6  13       29.77       11.58      3.05 o 
   2   6  13        5.95        6.65      2.28 o 
   3   6  13        9.30       11.05      2.63 o 
   4   6  13      120.84      124.71      5.25 o 
   5   6  13       35.19       31.89      3.76 o 
   6   6  13        0.01       -1.95      1.95 o 
   7   6  13       10.66        8.78      2.60 o 
   8   6  13        1.25       -1.56      2.37 o 
   9   6  13        1.85        1.28      4.45 o 
  10   6  13        0.00       -1.83      2.54 o 
  11   6  13        0.28       -1.47      2.96 o 
  12   6  13        1.28        3.68      4.15 o 
  -9   7  13       23.52       30.76     10.16 o 
  -8   7  13       59.41       71.12      5.29 o 
  -7   7  13        3.64        1.83      4.88 o 
  -6   7  13        6.44        7.88      2.86 o 
  -5   7  13       25.45       27.97      4.24 o 
  -4   7  13       88.98       84.61      4.18 o 
  -3   7  13       14.56        9.80      2.01 o 
  -2   7  13       18.19       19.54      2.21 o 
  -1   7  13        0.07       -1.42      2.49 o 
   0   7  13        0.19        1.14      2.37 o 
   1   7  13        2.73        0.84      2.29 o 
   2   7  13       98.89       97.27      5.56 o 
   3   7  13        2.33        2.73      2.02 o 
   4   7  13        3.92        3.60      2.08 o 
   5   7  13       11.88       15.52      2.63 o 
   6   7  13        5.58        1.31      2.08 o 
   7   7  13        2.34        2.81      2.25 o 
   8   7  13       10.57       11.70      2.78 o 
   9   7  13       33.74       29.38      5.81 o 
  10   7  13        2.00       -0.74      2.61 o 
  11   7  13       11.66       20.53      3.89 o 
  12   7  13        1.03       -2.84      2.84 o 
  -8   8  13        8.39       12.27      4.55 o 
  -7   8  13        5.04        5.55      3.09 o 
  -6   8  13        1.02        1.59      2.63 o 
  -5   8  13        3.56       12.06      2.76 o 
  -4   8  13        9.04        8.37      2.38 o 
  -3   8  13        3.98        4.22      2.23 o 
  -2   8  13      103.79       96.55      4.34 o 
  -1   8  13        0.11       -1.25      2.61 o 
   0   8  13        0.03       -0.07      3.81 o 
   1   8  13        2.98       -0.88      2.23 o 
   2   8  13        3.50        2.50      2.30 o 
   3   8  13        3.32        1.60      2.31 o 
   4   8  13        0.00       -0.55      2.74 o 
   5   8  13        1.59       -0.87      1.92 o 
   6   8  13        3.62        0.40      2.04 o 
   7   8  13       25.69       29.57      3.11 o 
   8   8  13       10.64       14.89      2.92 o 
   9   8  13       13.70       13.44      4.52 o 
  10   8  13        7.84        9.82      3.72 o 
  11   8  13       51.39       65.91      6.51 o 
  12   8  13        4.62       -1.52      5.03 o 
  -8   9  13        2.38        6.45      4.10 o 
  -7   9  13        6.56       10.47      3.42 o 
  -6   9  13       14.16       12.43      3.27 o 
  -5   9  13        6.52        9.72      2.86 o 
  -4   9  13       17.75       13.59      2.85 o 
  -3   9  13       11.96       15.06      2.70 o 
  -2   9  13        2.24        1.68      2.63 o 
  -1   9  13       41.00       35.25      4.03 o 
   0   9  13       24.12       19.59      4.58 o 
   1   9  13       73.72       74.46      6.76 o 
   2   9  13      100.98       88.13      7.22 o 
   3   9  13      102.19       90.20      7.34 o 
   4   9  13        0.17       -3.00      3.00 o 
   5   9  13        2.38        1.63      2.16 o 
   6   9  13       17.88       15.05      3.14 o 
   7   9  13       41.56       38.55      4.01 o 
   8   9  13        8.88        8.50      3.07 o 
   9   9  13        4.55       -0.20      2.80 o 
  10   9  13       21.02       20.65      4.02 o 
  11   9  13       10.01       14.45      4.04 o 
  -7  10  13        0.82        3.59      3.82 o 
  -6  10  13        9.86        8.90      3.23 o 
  -5  10  13        4.40        7.46      2.75 o 
  -4  10  13       17.47       21.57      3.36 o 
  -3  10  13       16.67       14.37      2.74 o 
  -2  10  13        0.03        2.50      2.66 o 
  -1  10  13        0.13       -2.12      2.32 o 
   0  10  13        0.91        4.58      3.64 o 
   1  10  13       17.32       13.71      4.15 o 
   2  10  13       10.36       15.59      4.15 o 
   3  10  13       31.64       31.33      4.94 o 
   4  10  13        1.98        2.21      3.28 o 
   5  10  13        3.52        1.73      3.46 o 
   6  10  13        4.03        4.57      2.40 o 
   7  10  13        0.50        2.56      2.35 o 
   8  10  13        1.80        2.16      2.67 o 
   9  10  13        6.96        7.15      3.23 o 
  10  10  13        0.31        3.15      2.99 o 
  11  10  13       21.61       25.49      4.43 o 
  -6  11  13       16.89       16.04      6.13 o 
  -5  11  13        2.91        4.55      3.59 o 
  -4  11  13        0.44       -2.26      2.85 o 
  -3  11  13        3.69       -0.89      2.66 o 
  -2  11  13        1.71        1.13      3.25 o 
  -1  11  13        0.03       -1.43      2.97 o 
   0  11  13        9.26        8.49      3.97 o 
   1  11  13        0.06        0.91      3.12 o 
   2  11  13        0.02       -0.91      3.03 o 
   3  11  13       14.50        8.76      3.64 o 
   4  11  13        1.32        2.88      3.55 o 
   5  11  13       30.81       29.57      4.94 o 
   6  11  13        2.39       -2.49      3.46 o 
   7  11  13       39.71       45.61      6.22 o 
   8  11  13        7.06       13.04      5.00 o 
   9  11  13        5.49        4.55      4.91 o 
  10  11  13        8.95        5.73      5.52 o 
  -4  12  13        0.19       -1.72      2.95 o 
  -3  12  13        1.27        4.55      3.05 o 
  -2  12  13        3.62        4.93      2.93 o 
  -1  12  13        4.04        3.14      3.03 o 
   0  12  13        0.18       -3.00      3.00 o 
   1  12  13        0.20        3.43      3.52 o 
   2  12  13        9.47        7.98      3.76 o 
   3  12  13        0.41        1.91      3.28 o 
   4  12  13       22.04       17.32      4.25 o 
   5  12  13        3.63        3.06      3.52 o 
   6  12  13       13.93       15.44      4.61 o 
   7  12  13       42.04       37.24      5.94 o 
   8  12  13       17.67       17.29      5.37 o 
   9  12  13        0.32       -1.73      4.58 o 
  -3  13  13        0.28       -0.94      5.11 o 
  -2  13  13        0.00        3.55      2.74 o 
  -1  13  13       22.29       21.53      5.19 o 
   0  13  13        0.18       -0.64      3.61 o 
   1  13  13       21.16       23.57      4.76 o 
   2  13  13        0.10        0.82      3.37 o 
   3  13  13        2.17        1.61      3.31 o 
   4  13  13        0.20       -0.88      3.43 o 
   5  13  13        3.49        7.25      3.82 o 
   6  13  13        6.55        4.31      4.06 o 
   7  13  13       33.41       49.04      6.34 o 
   8  13  13       11.28       11.19      4.88 o
[truncated: 67,752 more chars]
